# Supplementary material for: A comprehensive mechanistic model of adipocyte signaling with layers of confidence
Source: NPJ Syst Biol Appl. 2023 Jun 7;9:24. doi: 10.1038/s41540-023-00282-9 (PMC10244124; doi:10.1038/s41540-023-00282-9)
Supplement: Supplementary file 2 — Supplementary Software 1 [file 41540_2023_282_MOESM2_ESM.zip]

Archive with 1 entries (1 files):
- Supplementary Software 1 - Cytoscape file of the expanded model.cys
