# Supplementary material for: A comprehensive mechanistic model of adipocyte signaling with layers of confidence
Source: NPJ Syst Biol Appl. 2023 Jun 7;9:24. doi: 10.1038/s41540-023-00282-9 (PMC10244124; doi:10.1038/s41540-023-00282-9)
Supplement: Supplementary file 3 — Supplementary Data 1 [file 41540_2023_282_MOESM3_ESM.xlsx]

## Sheet: Sheet1
Source	Target	Cost (agreement to data)	Confidence	DataSelection	ExpansionIteration	Type	Effect of diabetes (log2 fold over normal)
ATP_pip	ATP	0	100	Responders	-1	P
Ins	Alpha-AR	0	100	Responders	-1	P
Phe	Alpha-AR	0	100	Responders	-1	D
Epi	Alpha-AR	0	100	Responders	-1	P
Epi	Beta2-AR	0	100	Responders	-1	P
Iso	Beta2-AR	0	100	Responders	-1	P
Epi	Beta3-AR	0	100	Responders	-1	P
Ca2+_pip	Ca2+	0	100	Responders	-1	P
Ins	IR	0	100	Responders	-1	P	0.291706
Ins	PDE3B	0	100	Responders	-1	D	1.03597
cAMP_pip	cAMP	0	100	Responders	-1	P
Alpha-AR	AC	0	100	Responders	0	P
Beta2-AR	AC	0	100	Responders	0	P
Beta3-AR	AC	0	100	Responders	0	P
PKB308	AS160	0	100	Responders	0	P	0.453335
PKB473	AS160	0	100	Responders	0	P	0.453335
IR	ERK	0	100	Responders	0	P	0.502617
IRS1	ERK	0	100	Responders	0	P	0.502617
ERK	Elk1	0	100	Responders	0	P	0.490172
ERK	Elk1	0	100	Responders	0	P	0.490172
PKB473	FOXO	0	100	Responders	0	P	0.616309
AS160	GLUT4	0	100	Responders	0	P	0.226667
cAMP	HSL	0	100	Responders	0	P	0.965836
IR	IRS1	0	100	Responders	0	P	0.187297
IR	IRS1307	0	100	Responders	0	P	0.382398
PKB473	PDE3B	0	100	Responders	0	P	1.03597
IRS1	PKB308	0	100	Responders	0	P	0.322035
mTORC2	PKB308	0	100	Responders	0	P	0.322035
IRS1	PKB473	0	100	Responders	0	P	1.12203
mTORC2	PKB473	0	100	Responders	0	P	1.12203
S6K	S6	0	100	Responders	0	P	0.527275
mTORC1	S6K	0	100	Responders	0	P	0.620351
AC	cAMP	0	100	Responders	0	P
PDE3B	cAMP	0	100	Responders	0	D
PKB308	mTORC1	0	100	Responders	0	P	0.558272
PKB473	mTORC1	0	100	Responders	0	P	0.558272
IR	mTORC2	0	100	Responders	0	P	0.415919
PKB308	Gsk3b_S9	6.58162	20	Responders	1	P	-0.154443
PKB308	Mtor_S1261	6.92655	15	Responders	2	D	0.908207
PKB473	Mtor_S2448	2.73425	15	Responders	2	P	0.0633754
PKB473	Mtor_S2454	4.37953	15	Responders	2	P	0.0737748
PKB308	Mtor_T2473	3.87952	15	Responders	2	P	-0.379664
S6K	Mtor_T2474	7.0785	15	Responders	2	P	-0.374376
PKB308	Raf1_S309	11.7613	15	Responders	2	P	-0.303451
PKB473	Tsc2_S1456	10.3907	15	Responders	2	P	0.0760549
PKB308	Tsc2_S939	3.97205	15	Responders	2	P	-0.121083
PKB308	Tsc2_S981	8.13782	15	Responders	2	P	-0.150462
PKB473	Tsc2_T1466	4.09756	15	Responders	2	P	0.165961
Mtor_T2473	Eif4ebp1_T69	6.51832	18	Responders	3	D	0.372663
S6K	Eif4b_S425	8.82789	14	Responders	4	P	-0.557861
S6K	Eif4b_T420	4.17049	14	Responders	4	P	-0.686641
PKB473	Akt1s1_S255	2.41059	13	Responders	5	P	0.0380952
PKB473	Akt1s1_S274	10.3965	13	Responders	5	P	5.25682e-13
PKB308	Akt1s1_T318	1.32388	13	Responders	5	P	-0.460927
Gsk3b_S9	Gys1_S653	4.04943	13	Responders	5	PM	0.158935
PKB308	Nos3_S1176	3.45491	13	Responders	5	PM	-0.214351
S6K	Eef2k_S444	4.47968	12	Responders	6	D	0.595939
Mtor_T2473	Rps6kb2_S423	15.4994	12	Responders	6	PM	-0.0908338
Mtor_T2474	Rps6kb2_S423	15.4994	12	Responders	6	PM	-0.0908338
Mtor_T2473	Rptor_S719	12.9169	12	Responders	6	P	-0.392862
Mtor_T2473	Rptor_S863	13.801	12	Responders	6	PM	-0.126721
PKB308	Map2k4_S78	11.6412	11	Responders	7	P	-0.746263
Mtor_S1261	Ulk1_S450	14.4042	11	Responders	7	D	-0.361369
Mtor_S2448	Ulk1_S450	14.4042	11	Responders	7	P	-0.361369
Mtor_S2454	Ulk1_S477	3.32488	11	Responders	7	P	0.0435683
Mtor_T2473	Ulk1_S479	4.86635	11	Responders	7	P	-0.198572
Mtor_T2473	Ulk1_S549	4.19234	11	Responders	7	P	-0.399714
PKB308	Gab2_T388	8.22679	10	Responders	8	P	-0.103248
PKB473	Mettl1_S21	14.3209	10	Responders	8	P	0.145312
ERK	Slc9a1_S801	5.71038	10	Responders	8	P	-0.99231
PKB308	Irs1_S265	2.94733	9	Responders	9	P	-0.197512
PKB308	Irs1_S267	11.3214	9	Responders	9	P	-0.1898
PKB308	Irs1_S268	13.483	9	Responders	9	P	-1.56623
ERK	Irs1_S268	13.483	10	Responders	9	PM	-1.56623
PKB308	Irs1_S270	2.65094	9	Responders	9	P	-0.715652
PKB473	Irs1_S307	6.99417	9	Responders	9	PM	0.181349
PKB308	Irs1_S336	6.74246	9	Responders	9	P	-0.0648474
PKB308	Irs1_S343	3.91754	9	Responders	9	D	0.88971
PKB308	Irs1_S522	2.70259	9	Responders	9	P	-0.228623
PKB308	Irs1_T525	10.5373	9	Responders	9	PM	-0.313557
S6K	Pdcd4_S457	7.93977	9	Responders	9	P	-0.253512
PKB473	Pde3b_S311	2.96749	9	Responders	9	P	0.0903051
PKB308	Pde3b_S312	12.6698	9	Responders	9	PM	-0.1287
PKB308	Pde3b_S334	3.9401	9	Responders	9	P	-0.351793
PKB308	Pde3b_S458	1.18041	9	Responders	9	P	-0.523785
PKB308	Pde3b_S459	8.82274	9	Responders	9	P	-0.54161
PKB308	Pde3b_S462	15.0716	9	Responders	9	P	-0.264728
PKB308	Pde3b_S512	5.0096	9	Responders	9	P	-0.907773
PKB308	Pde3b_S574	6.03506	9	Responders	9	P	-0.487086
PKB308	Pde3b_S588	9.18074	9	Responders	9	P	-0.747855
PKB473	Pfkfb2_S469	8.1916	9	Responders	9	P	0.140174
PKB308	Pfkfb2_S486	3.89897	9	Responders	9	P	-0.244913
PKB473	Pfkfb2_S496	14.8228	9	Responders	9	P	0.177298
PKB308	Tbc1d4_S324	2.51934	9	Responders	9	P	-0.261161
PKB308	Tbc1d4_S348	8.29467	9	Responders	9	P	-0.10426
PKB308	Tbc1d4_S577	5.06362	9	Responders	9	P	-0.89371
PKB473	Tbc1d4_S698	13.3866	9	Responders	9	P	-0.153029
PKB473	Tbc1d4_S701	6.68546	9	Responders	9	P	0.00127348
Irs1_S522	Insr_Y1175	13.2413	10	Responders	10	P	-0.228371
Irs1_S268	Insr_Y1180	11.9584	10	Responders	10	P	-1.56444
Insr_Y1180	Irs2_S1151	9.35598	15	Responders	11	P	-0.0564402
Insr_Y1175	Irs2_S1163	3.73841	15	Responders	11	P	-0.256932
Insr_Y1175	Irs2_S1266	5.05992	15	Responders	11	P	-0.176466
Insr_Y1175	Irs2_S303	0.682905	15	Responders	11	PM	-0.171145
Insr_Y1180	Irs2_S303	0.682905	15	Responders	11	PM	-0.171145
Insr_Y1175	Irs2_S305	14.2039	15	Responders	11	P	-0.0484477
Insr_Y1175	Irs2_S306	11.7795	15	Responders	11	P	-0.199095
Insr_Y1175	Irs2_S362	7.17379	15	Responders	11	P	-0.0832419
Insr_Y1180	Irs2_S635	12.3562	15	Responders	11	P	-0.283811
Insr_Y1175	Irs2_T347	8.28075	15	Responders	11	P	-0.0438312
Insr_Y1180	Shc1_S139	5.11665	15	Responders	11	P	-0.974282
S6K	Rictor_S1173	7.31072	8	Responders	12	P	-0.555283
Mtor_T2473	Rictor_S1176	7.91084	8	Responders	12	P	-0.424528
PKB473	Pdcd4_S76	8.36587	7	Responders	13	P	0.130135
ERK	Polr2a_S1913	13.4093	7	Responders	13	PM	-0.0392023
Shc1_S139	Sos1_S1120	14.3617	7	Responders	13	PM	-0.553358
Shc1_S139	Sos1_S1123	10.2452	7	Responders	13	P	-0.807671
Mtor_T2473	Deptor_S265	14.6724	6	Responders	14	P	-0.320785
Mtor_S2454	Maf1_S75	15.13	6	Responders	14	P	0.0737411
Irs1_S270	Ptpn11_Y546	7.63794	6	Responders	14	P	-0.17559
PKB473	Vim_S39	2.83216	6	Responders	14	P	0.0658286
PKB308	Zfp36l1_S92	10.2083	6	Responders	14	PM	-0.255956
PKB473	Acin1_S670	7.34108	5	Responders	15	P	0.0267697
PKB473	Acly_S455	1.40027	5	Responders	15	P	0.165955
PKB308	Rictor_S1478	9.30295	5	Responders	15	P	-0.614377
PKB308	Slc9a1_S707	7.13331	5	Responders	15	P	-0.284736
PKB308	Srpk2_S488	7.03198	5	Responders	15	P	-0.862871
PKB473	Srpk2_S491	10.4766	5	Responders	15	P	0.0808549
ERK	Stim1_S524	6.33756	5	Responders	15	D	0.882319
Insr_Y1175	Arhgap5_S968	4.81404	4	Responders	16	P	-0.238502
Insr_Y1180	Cav1_Y14	4.68171	4	Responders	16	P	-0.747107
Insr_Y1180	Cav1_Y25	7.45416	4	Responders	16	P	-0.982512
Mtor_S2454	Clip1_S347	12.7182	4	Responders	16	D	-0.0774402
Gsk3b_S9	Dpysl3_T627	5.74123	4	Responders	16	P	-0.000439272
PKB473	Eif4b_S422	13.7871	4	Responders	16	PM	0.12404
Mtor_T2474	Gphn_S188	13.1284	4	Responders	16	P	-0.235941
Mtor_S2454	Gphn_S338	4.83189	4	Responders	16	D	-0.0347359
PKB308	Lmna_S404	13.6262	4	Responders	16	P	-0.645151
PKB473	Lmna_S407	5.1532	4	Responders	16	P	0.150005
ERK	Nup153_S218	14.5115	4	Responders	16	P	-1.00892
ERK	Nup153_S335	4.79186	4	Responders	16	P	-0.399567
PKB473	Ranbp3_S58	8.63479	4	Responders	16	P	0.0627162
Insr_Y1175	Sorbs1_S285	8.63464	4	Responders	16	P	-0.142699
Mtor_T2474	Tfeb_S167	7.62815	4	Responders	16	P	-0.15984
Mtor_S1261	Tfeb_S172	3.46825	4	Responders	16	D	-0.45836
Mtor_T2474	Tfeb_S180	8.50562	4	Responders	16	P	-0.162067
Sorbs1_S285	Itgb5_T782	5.33599	6	Responders	17	P	-0.0248046
PKB473	Ahnak_S2566	5.11783	3	Responders	18	D	-0.04361
PKB308	Ahnak_S5303	11.6178	3	Responders	18	P	-0.0175003
PKB308	Ahnak_S5393	3.99856	3	Responders	18	P	-0.0163342
PKB308	Ahnak_S5508	7.00301	3	Responders	18	D	0.153364
PKB473	Ahnak_S5512	15.1417	3	Responders	18	D	-0.0539356
PKB473	Ahnak_S5518	1.40851	3	Responders	18	P	0.00165028
PKB308	Ahnak_S5519	8.01538	3	Responders	18	D	0.409945
PKB308	Ahnak_S5536	3.64767	3	Responders	18	P	-0.697911
PKB473	Ahnak_S5542	3.81639	3	Responders	18	P	-0.137488
PKB473	Ahnak_S5620	7.58053	3	Responders	18	P	5.32409e-13
PKB308	Ahnak_S5623	3.00351	3	Responders	18	P	-0.21644
PKB308	Ahnak_S5629	5.07147	3	Responders	18	P	-0.131734
S6K	Bad_S112	11.8052	3	Responders	18	P	-0.295219
Mtor_T2474	Bag3_S297	2.39984	3	Responders	18	P	-0.109549
Mtor_S2448	Bag3_S380	1.98494	3	Responders	18	P	0.0231952
PKB308	Flnc_S2234	2.43156	3	Responders	18	P	-0.273548
PKB308	Itpr1_S1740	15.0788	3	Responders	18	D	0.88315
ERK	Pcyt1a_S331	12.3993	3	Responders	18	P	-0.18116
PKB473	Pkn2_S582	12.0503	3	Responders	18	P	0.0950484
PKB473	Rgcc_S97	15.1056	3	Responders	18	P	0.264045
Mtor_T2474	Rragc_S381	9.33597	3	Responders	18	D	0.142453
PKB308	Slc2a4_S10	2.56295	3	Responders	18	D	0.234705
Cav1_Y25	Sos1_S1164	12.7935	3	Responders	18	P	-0.705843
ERK	Tnks1bp1_S539	8.60787	3	Responders	18	P	-0.620087
Gsk3b_S9	Ybx3_S328	2.46537	3	Responders	18	D	0.232283
Mtor_S2454	Ankrd17_S2040	4.4837	2	Responders	19	P	0.0267087
PKB308	C2cd5_S295	5.11643	2	Responders	19	P	-0.26684
Map2k4_S78	Cttn_T401	11.5656	2	Responders	19	D	0.65611
ERK	Dmtn_S92	1.40425	2	Responders	19	P	-1.03666
ERK	Gigyf2_S26	9.19682	2	Responders	19	P	-1.0043
S6K	Irf3_S123	2.34422	2	Responders	19	P	-0.434203
Irs1_S307	Irs2_S388	12.1278	2	Responders	19	PM	-0.0237501
Irs1_T525	Irs2_S388	12.1278	2	Responders	19	P	-0.0237501
Mtor_T2473	Larp1_T1048	3.54016	2	Responders	19	P	-0.246156
Gsk3b_S9	Marcks_S112	8.79348	2	Responders	19	PM	-0.674602
ERK	Marcks_S112	8.79348	4	Responders	19	PM	-0.674602
PKB308	Mitf_S414	14.4784	2	Responders	19	P	-0.729253
Mtor_S2448	Patl1_S184	5.4276	2	Responders	19	P	0.0591974
PKB308	Ralgapa2_S696	5.34375	2	Responders	19	P	-0.0720682
PKB308	Ralgapa2_T715	11.1228	2	Responders	19	P	-0.384364
PKB308	Tbc1d4_S595	11.6137	2	Responders	19	P	-0.0250131
Mtor_T2473	Ubr4_T2712	10.9497	2	Responders	19	D	0.18777
ERK	Akap12_S270	12.0632	1	Responders	20	P	-1.02989
ERK	Akap12_S637	14.3935	1	Responders	20	D	1.03902
Insr_Y1175	Arfgap3_S332	2.8391	1	Responders	20	P	-0.137187
Gsk3b_S9	Arhgef12_S638	2.11885	1	Responders	20	P	-0.131059
Vim_S39	Arhgef2_S951	10.8498	1	Responders	20	P	0.0231646
Insr_Y1175	Baiap2_T341	8.94642	1	Responders	20	D	0.106757
ERK	Brd4_S1154	4.93431	1	Responders	20	D	-0.209916
PKB308	Ccm2_S402	2.1621	1	Responders	20	P	-0.00939952
ERK	Cep170_S1155	7.81837	1	Responders	20	D	0.709229
Gsk3b_S9	Dclk1_S330	11.9021	1	Responders	20	P	-0.0452594
Gsk3b_S9	Dclk1_S332	0.405538	1	Responders	20	P	-0.0313383
Gsk3b_S9	Dock7_S180	7.75409	1	Responders	20	P	-0.0728169
Gsk3b_S9	Dock7_S432	3.37334	1	Responders	20	P	-0.130829
Mtor_T2473	Eif4b_S424	13.9323	1	Responders	20	P	-0.420047
Eif4b_S422	Eif4g1_S1081	1.92601	1	Responders	20	D	-0.113567
Gsk3b_S9	Epb41l1_S441	12.4442	1	Responders	20	P	-0.0382142
Gsk3b_S9	Epb41l1_S539	13.7587	1	Responders	20	P	-0.148695
Gsk3b_S9	Gigyf2_S30	13.7255	1	Responders	20	P	-0.149199
PKB473	Hbp1_S145	6.65211	1	Responders	20	P	0.0302165
Gsk3b_S9	Helb_S942	15.1175	1	Responders	20	D	0.138817
Insr_Y1175	Herc2_S1367	14.1037	1	Responders	20	P	-0.20711
Mtor_T2473	Hsf1_S303	15.4674	1	Responders	20	D	0.286309
PKB308	Insr_Y1179	14.4791	1	Responders	20	P	-0.289741
PKB308	Irs2_S343	8.5992	1	Responders	20	P	-0.607384
PKB473	Itsn1_S313	11.0803	1	Responders	20	P	0.0711222
PKB308	Iws1_S667	4.79735	1	Responders	20	P	-0.30804
PKB473	Larp1_S1032	5.67288	1	Responders	20	PM	0.0326248
Gsk3b_S9	Lipe_S555	8.91713	1	Responders	20	D	0.15188
Mtor_T2473	Lpin1_S323	14.7599	1	Responders	20	P	-0.0751056
Bag3_S380	Map1a_S2000	6.70439	1	Responders	20	P	0.0231897
Gsk3b_S9	Map1a_S2450	12.0559	1	Responders	20	P	-0.155384
PKB308	Map1s_S670	9.40891	1	Responders	20	P	-0.593488
PKB473	Map2_S1787	2.38283	1	Responders	20	P	0.0223904
PKB473	Map3k3_S166	10.7776	1	Responders	20	P	0.0544135
Mtor_T2473	Mknk2_S220	14.7617	1	Responders	20	P	-0.414894
PKB473	Mllt4_S1179	3.52108	1	Responders	20	D	-0.164441
PKB308	Mllt4_S1180	3.49806	1	Responders	20	D	0.683057
PKB308	Mllt4_S1802	0.712489	1	Responders	20	P	-0.462874
PKB308	Ncor2_S1784	8.36739	1	Responders	20	P	-0.101757
PKB308	Nedd4l_S488	5.67658	1	Responders	20	P	-0.271833
PKB473	Nedd4l_S496	11.1989	1	Responders	20	P	0.00210292
Gsk3b_S9	Nfic_S314	8.9612	1	Responders	20	P	-0.0504881
PKB473	Pnisr_S290	2.99278	1	Responders	20	P	0.02521
ERK	Prrc2a_S1002	14.0095	1	Responders	20	P	-1.034
Gsk3b_S9	Prrc2a_S1108	14.4334	1	Responders	20	D	0.130938
Gsk3b_S9	Prrc2a_S759	14.0789	1	Responders	20	P	-0.400009
ERK	Prrc2a_S759	14.0789	1	Responders	20	PM	-0.400009
Gsk3b_S9	Prrc2a_S764	5.55274	1	Responders	20	P	-0.17193
Gsk3b_S9	Rps6ka3_S375	12.7055	1	Responders	20	P	-0.152394
Gsk3b_S9	Rps6ka4_S343	7.36314	1	Responders	20	P	-0.149352
Gsk3b_S9	Rps6ka4_S347	7.23936	1	Responders	20	P	-0.149401
Irs1_S270	Rps6kb1_S452	13.3839	1	Responders	20	P	-0.658511
Gsk3b_S9	Rreb1_S175	5.41371	1	Responders	20	P	-0.0835927
Gsk3b_S9	Sgta_S307	12.1863	1	Responders	20	P	-0.167189
Ulk1_S450	Smcr8_S416	12.5474	1	Responders	20	P	-0.173105
Ulk1_S477	Smcr8_S491	2.49918	1	Responders	20	D	-0.026902
Gsk3b_S9	Snta1_S187	12.2692	1	Responders	20	P	-0.0976891
Gsk3b_S9	Son_S94	4.20176	1	Responders	20	P	-0.158846
Gsk3b_S9	Sptbn1_S2315	4.67615	1	Responders	20	D	0.111602
Insr_Y1175	Tnks1bp1_S1022	9.49239	1	Responders	20	P	-0.265641
Insr_Y1180	Tnks1bp1_S1657	6.36613	1	Responders	20	P	-0.551873
Gsk3b_S9	Tnks1bp1_S429	14.1285	1	Responders	20	D	0.163784
Insr_Y1180	Tnks1bp1_S568	2.97545	1	Responders	20	P	-0.787704
Insr_Y1180	Tnks1bp1_S763	10.6654	1	Responders	20	P	-0.722941
Insr_Y1175	Tnks1bp1_S869	8.16892	1	Responders	20	P	-0.154656
Insr_Y1180	Tnks1bp1_T1025	11.7831	1	Responders	20	P	-1.05711
ERK	Wiz_S1045	10.4835	1	Responders	20	P	-1.01666
Nup153_S218	Zeb2_S784	8.73822	1	Responders	20	P	-0.693186
Nup153_S218	Zeb2_T782	5.00916	1	Responders	20	P	-0.371799
Insr_Y1180	Zfyve16_S884	10.2339	1	Responders	20	P	-0.487346
Insr_Y1175	Zfyve16_S927	13.1224	1	Responders	20	P	-0.252512
Rps6ka3_S375	Add1_S613	10.4191	1	Responders	21	P	-0.139608
Arhgef12_S638	Arhgef7_S717	1.73182	1	Responders	21	D	0.0865484
Rps6ka3_S375	Casp8_S213	12.3384	2	Responders	21	P	-0.147646
PKB308	Cct2_S260	11.3861	5	Responders	21	PM	-0.670597
Rps6kb1_S452	Cct2_S260	11.3861	4	Responders	21	P	-0.670597
Rps6ka3_S375	Cdk16_S110	9.98981	1	Responders	21	D	0.0910516
Rps6ka3_S375	Cic_S2311	14.434	6	Responders	21	PM	0.135393
Rps6ka3_S375	Ctdp1_S830	9.55366	1	Responders	21	P	-0.0783879
Rps6kb1_S452	Eif3a_S584	3.36643	1	Responders	21	P	-0.532695
Rps6ka3_S375	Epb41l1_S543	8.70197	1	Responders	21	P	-0.148175
Gsk3b_S9	Gys1_S711	8.21514	13	Responders	21	D	0.147111
Rps6ka3_S375	Gys1_S711	8.21514	1	Responders	21	D	0.147111
Hsf1_S303	Hspa4_T540	10.0389	2	Responders	21	D	-0.289927
Rps6ka3_S375	Irf2bpl_S641	6.23507	1	Responders	21	D	0.298235
Insr_Y1179	Irs1_S325	8.00478	19	Responders	21	P	0.15106
Rps6kb1_S452	Ncbp1_S22	6.29044	6	Responders	21	P	-0.385287
Rps6kb1_S452	Ncbp1_T21	9.24792	6	Responders	21	P	-0.340404
Rps6ka3_S375	Nolc1_S625	10.7571	1	Responders	21	P	-0.150823
Rps6ka3_S375	Phkb_S27	3.3369	1	Responders	21	D	0.133114
Rps6ka3_S375	Plin1_S222	3.30608	1	Responders	21	D	0.107657
Rps6ka3_S375	Plin1_S463	7.55182	1	Responders	21	D	0.0749056
Rps6ka3_S375	Pnn_S96	5.60551	1	Responders	21	D	0.313837
PKB308	Prkaa1_S496	3.31444	4	Responders	21	PM	-0.525101
Ulk1_S450	Prkaa1_S496	3.31444	2	Responders	21	P	-0.525101
Rps6kb1_S452	Rps6_S242	9.90647	13	Responders	21	P	-0.634197
Gsk3b_S9	Rps6ka3_S369	15.1975	1	Responders	21	D	0.44774
ERK	Rps6ka3_S369	15.1975	15	Responders	21	D	0.44774
Map3k3_S166	Slc25a5_S42	5.27799	1	Responders	21	D	-0.0242536
Rps6ka3_S375	Thrap3_S253	8.03496	1	Responders	21	P	-0.144598
Rps6ka3_S375	Thrap3_S695	10.3611	1	Responders	21	P	-0.105959
Rps6ka3_S375	Tjp2_S147	14.9392	1	Responders	21	P	0.138369
Mknk2_S220	Trim28_S473	8.8785	2	Responders	21	P	-0.306758
Prkaa1_S496	Acaca_S79	8.01783	10	Responders	22	D	0.349824
Rps6ka3_S369	Ahnak_S1321	9.3738	1	Responders	22	PM	0.170239
Rps6ka3_S369	Camk2g_S315	5.08987	1	Responders	22	PM	0.0582228
Mtor_S1261	Crtc2_S457	15.0255	1	Responders	22	PM	-0.113361
Prkaa1_S496	Crtc2_S457	15.0255	3	Responders	22	D	-0.113361
S6	Eef2k_S70	14.2037	1	Responders	22	D	0.37599
Rps6ka3_S369	Eef2k_S70	14.2037	2	Responders	22	PM	0.37599
Rps6ka3_S369	Fnbp1_S298	13.6973	1	Responders	22	PM	0.267055
Rps6ka3_S369	Gys1_S672	15.3804	1	Responders	22	PM	0.192948
Prkaa1_S496	Lipe_S694	8.06551	5	Responders	22	D	0.526284
Prkaa1_S496	Usp10_S223	13.7234	2	Responders	22	P	-0.524
PKB308	Cables1_S379	8.69282	0	Responders	23	P	-0.800684
PKB473	Bad_S134	2.50498	20	Nonresponders	24	P	0.0434988
PKB308	Bad_S136	2.27769	20	Nonresponders	24	P	-0.0670966
PKB473	Bad_S155	1.7313	20	Nonresponders	24	P	0.0223267
PKB473	Bad_S170	8.78347	20	Nonresponders	24	D	0.149051
PKB308	Foxo1_S284	0.442528	20	Nonresponders	24	P	-0.0160746
PKB473	Foxo1_S295	5.0189	20	Nonresponders	24	P	0.027046
PKB473	Gsk3b_S219	1.78257	20	Nonresponders	24	P	-0.164588
PKB308	Gsk3b_Y216	4.23691	20	Nonresponders	24	P	-0.0110868
Gsk3b_S9	Axin1_S615	14.595	19	Nonresponders	25	P	0.0560903
Gsk3b_S9	Ctnnb1_S552	1.0534	19	Nonresponders	25	P	-0.0127274
Insr_Y1180	Irs1_S1072	6.539	19	Nonresponders	25	P	-0.142392
Insr_Y1180	Irs1_S1094	4.90371	19	Nonresponders	25	P	-0.394783
Insr_Y1180	Irs1_S1095	7.20464	19	Nonresponders	25	P	-0.251505
Insr_Y1179	Irs1_S1134	10.6978	19	Nonresponders	25	P	-0.0157473
Insr_Y1180	Irs1_S1137	2.82706	19	Nonresponders	25	P	-0.487394
Insr_Y1175	Irs1_S1202	11.921	19	Nonresponders	25	P	-0.184138
Insr_Y1175	Irs1_S1211	14.0761	19	Nonresponders	25	P	-0.00380177
Insr_Y1179	Irs1_S324	3.02726	19	Nonresponders	25	P	-0.147456
Insr_Y1175	Irs1_S340	8.01124	19	Nonresponders	25	D	0.48682
Insr_Y1175	Irs1_S526	8.84941	19	Nonresponders	25	D	0.234365
Insr_Y1179	Irs1_T441	11.0965	19	Nonresponders	25	D	0.220608
Mtor_T2474	Eif4ebp1_S100	1.84334	18	Nonresponders	26	P	-0.227854
Mtor_T2473	Eif4ebp1_S64	1.4551	18	Nonresponders	26	P	-0.128663
Mtor_S2448	Eif4ebp1_T36	4.41804	18	Nonresponders	26	P	0.0042591
Mtor_T2473	Eif4ebp1_T45	2.54483	18	Nonresponders	26	P	-0.00474624
Mtor_T2473	Rps6kb1_S441	3.06223	18	Nonresponders	26	P	-0.375683
Mtor_T2474	Rps6kb1_S447	11.3806	18	Nonresponders	26	P	-0.365098
PKB473	Foxo4_S230	10.6488	17	Nonresponders	27	P	0.0603431
PKB473	Mdm2_S161	9.72941	17	Nonresponders	27	D	-0.0475465
PKB473	Mdm2_S163	5.66277	17	Nonresponders	27	D	-0.09516
PKB308	Mdm2_S183	11.1712	17	Nonresponders	27	P	-0.423862
PKB308	Foxo3_S310	6.98087	16	Nonresponders	28	P	-0.639459
ERK	Dapk1_S319	10.1186	15	Nonresponders	29	P	-0.107978
Eif4ebp1_S64	Eif4e_S24	6.49656	15	Nonresponders	29	D	0.252262
Insr_Y1175	Irs2_S1089	3.78696	15	Nonresponders	29	P	-0.0123005
Insr_Y1179	Irs2_S1165	2.91812	15	Nonresponders	29	P	-0.301665
Insr_Y1175	Irs2_S556	10.5596	15	Nonresponders	29	P	-0.190975
Insr_Y1175	Irs2_S727	11.0892	15	Nonresponders	29	P	-0.00349325
Insr_Y1180	Irs2_S965	14.6016	15	Nonresponders	29	P	-0.118716
Insr_Y1179	Irs2_T517	4.32425	15	Nonresponders	29	D	0.0762876
Insr_Y1179	Irs2_T524	2.71388	15	Nonresponders	29	P	-0.100318
Rps6kb1_S452	Mtor_S2478	9.88933	15	Nonresponders	29	P	-0.0245157
Rps6kb1_S452	Mtor_S2481	14.1907	15	Nonresponders	29	P	-0.0484713
PKB308	Raf1_S259	4.89568	15	Nonresponders	29	P	-0.123197
PKB473	Raf1_S641	2.46748	15	Nonresponders	29	P	0.002588
ERK	Rps6ka3_S415	7.86875	15	Nonresponders	29	P	-0.579176
ERK	Rps6ka3_S715	3.69171	15	Nonresponders	29	P	-0.786244
ERK	Rps6ka3_T365	6.97549	15	Nonresponders	29	P	-1.00512
PKB308	Tsc2_S1132	6.5176	15	Nonresponders	29	P	-0.356581
PKB308	Tsc2_S1413	11.2548	15	Nonresponders	29	P	-0.149257
Mtor_S2481	Akt1_S124	2.05233	14	Nonresponders	30	P	-0.0127418
Mtor_T2474	Akt1_S126	2.6406	14	Nonresponders	30	P	-0.0280736
Mtor_S2481	Akt1_S129	8.75512	14	Nonresponders	30	P	-0.00335323
Rps6kb1_S447	Eif4b_S406	10.3686	14	Nonresponders	30	P	-0.0578264
Rps6kb1_S447	Eif4b_S445	4.55703	14	Nonresponders	30	P	-0.204371
Rps6kb1_S452	Eif4b_S459	2.64396	14	Nonresponders	30	P	-0.306116
Rps6kb1_S441	Eif4b_S504	5.01146	14	Nonresponders	30	P	-0.324209
PKB473	Akt1s1_S163	0.926015	13	Nonresponders	31	P	0.0103409
Akt1_S126	Akt1s1_S275	15.1123	13	Nonresponders	31	P	-0.00736467
PKB473	Akt1s1_S283	12.4093	13	Nonresponders	31	P	0.00261319
PKB473	Akt1s1_S284	12.5914	13	Nonresponders	31	P	0.00350166
Akt1_S126	Akt1s1_T270	11.9549	13	Nonresponders	31	P	-4.52522e-10
Gsk3b_S9	Apc_S1040	9.42046	13	Nonresponders	31	P	0.000274393
Gsk3b_S9	Apc_S1359	3.01947	13	Nonresponders	31	D	0.0268742
Gsk3b_S9	Apc_S1557	12.802	13	Nonresponders	31	P	-0.00276855
Gsk3b_S219	Apc_S2834	11.9962	13	Nonresponders	31	P	-0.164572
Gsk3b_Y216	Apc_S2837	15.0452	13	Nonresponders	31	P	-0.0110857
Gsk3b_S219	Apc_T1437	8.3977	13	Nonresponders	31	P	-0.0995037
Gsk3b_S9	Gys1_S645	3.97262	13	Nonresponders	31	P	-0.0284783
Gsk3b_S9	Gys1_S652	4.82553	13	Nonresponders	31	P	-0.143376
Gsk3b_Y216	Gys1_S657	13.6462	13	Nonresponders	31	P	-0.0110856
PKB308	Ccdc88a_T1419	8.49809	12	Nonresponders	32	P	-0.377361
Eef2k_S444	Eef2_T57	4.87386	12	Nonresponders	32	P	0.465181
S6K	Eef2k_S469	6.89128	12	Nonresponders	32	D	0.0830308
Rps6kb1_S441	Eef2k_S473	14.1699	12	Nonresponders	32	D	0.184425
S6K	Eef2k_S73	8.45727	12	Nonresponders	32	D	0.375641
S6K	Eef2k_T71	3.44163	12	Nonresponders	32	P	-0.315887
Akt1_S124	Ep300_S1037	3.13	12	Nonresponders	32	D	0.0127407
ERK	Pla2g4a_S434	11.6884	12	Nonresponders	32	D	0.279145
ERK	Pla2g4a_S435	5.69195	12	Nonresponders	32	P	-0.0063386
Gsk3b_S9	Psen1_S329	7.90302	12	Nonresponders	32	D	0.0525189
Gsk3b_S219	Psen1_S367	10.8282	12	Nonresponders	32	P	-0.0995037
Gsk3b_S9	Psen1_T370	2.99115	12	Nonresponders	32	D	0.0227353
Mtor_T2473	Rps6kb2_S416	5.42138	12	Nonresponders	32	P	-0.171892
Mtor_T2473	Rps6kb2_S417	4.78888	12	Nonresponders	32	P	-0.136741
Mtor_S2454	Rps6kb2_T420	11.9473	12	Nonresponders	32	PM	0.114437
PKB308	Ybx1_S163	7.71129	12	Nonresponders	32	P	-0.000391506
PKB473	Ybx1_S165	7.96759	12	Nonresponders	32	P	5.3273e-13
PKB308	Ybx1_S172	12.567	12	Nonresponders	32	D	0.0738969
PKB308	Ybx1_S174	9.23369	12	Nonresponders	32	D	0.0903388
PKB473	Ywhaz_S45	8.69554	12	Nonresponders	32	PM	0.0177817
PKB308	Creb1_S340	15.1496	11	Nonresponders	33	D	0.164911
Gsk3b_S9	Hnrnpd_S80	6.21729	11	Nonresponders	33	D	0.0410094
Gsk3b_S9	Hnrnpd_S83	3.16815	11	Nonresponders	33	D	0.0381952
Raf1_S309	Map2k2_S295	13.2616	11	Nonresponders	33	P	-0.30411
Akt1_S126	Map3k8_S141	8.9142	11	Nonresponders	33	P	-1.83982e-10
ERK	Ncoa1_S372	1.04763	11	Nonresponders	33	P	-0.0414712
ERK	Ncoa1_S702	9.42232	11	Nonresponders	33	D	0.781729
Rps6ka3_S415	Nfatc4_S289	13.7921	11	Nonresponders	33	P	-0.301786
Gsk3b_S219	Nfkb1_S447	10.0915	11	Nonresponders	33	P	-0.164563
Gsk3b_S219	Ppp1r2_S122	6.66721	11	Nonresponders	33	P	-0.0995037
Gsk3b_S219	Ppp1r2_S123	13.4281	11	Nonresponders	33	P	-0.0995037
Gsk3b_S9	Ppp1r2_S131	1.68066	11	Nonresponders	33	P	-0.00921372
Mllt4_S1180	Pvrl2_S424	6.53771	11	Nonresponders	33	D	-0.679705
Mtor_T2474	Ulk1_S628	7.69338	11	Nonresponders	33	P	-0.157349
Mtor_S1261	Ulk1_S643	6.97625	11	Nonresponders	33	PM	-0.26602
Mtor_S2454	Ulk1_S643	6.97625	11	Nonresponders	33	D	-0.26602
Mtor_T2473	Ulk1_T665	9.49535	11	Nonresponders	33	D	0.00203005
Prkaa1_S496	Acaca_S1258	4.67386	10	Nonresponders	34	D	0.161566
Prkaa1_S496	Acaca_S52	11.9671	10	Nonresponders	34	P	-0.0250039
Ulk1_S549	Atg13_S360	12.9995	10	Nonresponders	34	P	-0.0271597
PKB473	Dlc1_S120	5.31907	10	Nonresponders	34	P	0.0258516
PKB473	Dlc1_S123	13.5466	10	Nonresponders	34	D	-0.148905
Akt1_S124	Dlc1_S174	14.0609	10	Nonresponders	34	D	0.0260072
PKB473	Dlc1_S440	9.60501	10	Nonresponders	34	P	0.0338712
PKB473	Dlc1_S466	9.12153	10	Nonresponders	34	P	0.000148686
PKB308	Dlc1_S584	11.469	10	Nonresponders	34	P	-0.0269781
PKB308	Hmox1_S242	4.90185	10	Nonresponders	34	P	-0.0271523
PKB308	Htt_S412	3.35996	10	Nonresponders	34	P	-0.137737
Irs1_S265	Insr_T1177	15.4131	10	Nonresponders	34	P	-0.1974
PKB308	Pea15_S104	8.22284	10	Nonresponders	34	D	0.188631
Ptpn11_Y546	Ptk2b_S375	12.4225	10	Nonresponders	34	P	-6.40685e-14
Casp8_S213	Ripk1_S313	3.09409	10	Nonresponders	34	P	-0.0481465
ERK	Slc9a1_S697	3.38592	10	Nonresponders	34	P	-0.0509402
ERK	Slc9a1_S790	1.22552	10	Nonresponders	34	D	0.719815
ERK	Slc9a1_S792	13.3166	10	Nonresponders	34	PM	0.000464258
ERK	Atf2_T51	14.5892	9	Nonresponders	35	PM	-0.238157
ERK	Atf2_T53	7.89619	9	Nonresponders	35	P	-0.642414
Akt1_S129	Braf_S348	14.1078	9	Nonresponders	35	P	-0.000472534
PKB308	Braf_S483	9.02421	9	Nonresponders	35	P	-1.28233e-12
PKB308	Braf_S766	9.91869	9	Nonresponders	35	P	-0.00440765
Ripk1_S313	Casp8_S188	8.00061	9	Nonresponders	35	D	0.167635
Gsk3b_Y216	Eif2b5_S540	5.84942	9	Nonresponders	35	P	-0.0110839
Ripk1_S313	Ikbkg_S398	6.29153	9	Nonresponders	35	P	6.7272e-15
Rps6kb1_S441	Pdcd4_S313	13.7441	9	Nonresponders	35	D	0.453816
S6K	Pdcd4_S94	13.7608	9	Nonresponders	35	D	0.313794
PKB308	Pde3b_S577	10.4174	9	Nonresponders	35	P	-0.677621
PKB473	Pdpk1_S244	5.71792	9	Nonresponders	35	P	0.00121952
Ptpn11_Y546	Src_S17	1.66605	9	Nonresponders	35	P	-0.00562464
PKB308	Tbc1d4_S598	13.3256	9	Nonresponders	35	D	1.08434
Akt1_S129	Wnk1_S1840	5.5654	9	Nonresponders	35	P	-0.00287812
Akt1_S124	Wnk1_S1842	11.3741	9	Nonresponders	35	D	0.0127407
PKB308	Wnk1_S1845	6.76572	9	Nonresponders	35	P	-0.00482707
PKB308	Wnk1_S2099	9.79178	9	Nonresponders	35	D	0.894241
Src_S17	Afap1_S343	11.5052	10	Nonresponders	36	P	3.20343e-16
Src_S17	Afap1_S344	11.5052	10	Nonresponders	36	P	6.40685e-16
Src_S17	Afap1_S669	3.43273	10	Nonresponders	36	P	-0.0274956
Pdpk1_S244	Akt2_S476	15.3573	13	Nonresponders	36	P	0.00121938
Src_S17	Arhgap35_S1179	4.09254	14	Nonresponders	36	P	-0.00251081
Src_S17	Arhgap35_S975	7.59039	14	Nonresponders	36	P	-0.0271203
Src_S17	Arhgap35_Y1105	2.09087	14	Nonresponders	36	P	-0.00313081
Src_S17	Cav2_S20	1.49434	14	Nonresponders	36	P	-1.28137e-15
Src_S17	Cav2_S23	5.56913	14	Nonresponders	36	P	-4.80514e-16
Src_S17	Cav2_Y19	5.56985	14	Nonresponders	36	P	-0.00113337
Src_S17	Cav2_Y27	5.55162	14	Nonresponders	36	P	-1.348e-12
Src_S17	Ctnnd1_S352	3.13108	9	Nonresponders	36	P	-5.44743e-12
Src_S17	Ctnnd1_T889	10.0344	9	Nonresponders	36	P	-0.00562398
Src_S17	Cttn_S405	12.7955	16	Nonresponders	36	P	-0.00561865
Src_S17	Cttn_S417	11.5117	16	Nonresponders	36	P	-0.00701199
Src_S17	Gtf2i_S783	2.74609	9	Nonresponders	36	P	-0.0320344
Src_S17	Pak2_S2	4.25059	11	Nonresponders	36	P	-0.000775186
Pdpk1_S244	Prkcd_S669	7.82345	11	Nonresponders	36	P	0.00121915
Pdpk1_S244	Prkcd_S671	8.24502	11	Nonresponders	36	D	-0.00121929
Pdpk1_S244	Prkcd_S688	8.67075	11	Nonresponders	36	P	0.000228682
Src_S17	Ptpra_S176	10.008	12	Nonresponders	36	P	-0.0305686
Src_S17	Sptan1_S1197	5.01525	10	Nonresponders	36	P	-0.00531208
Src_S17	Asap1_S732	4.43913	8	Nonresponders	37	P	-0.00380748
Src_S17	Asap1_S854	14.808	8	Nonresponders	37	D	0.00585679
Dapk1_S319	Camkk2_S133	11.3551	8	Nonresponders	37	D	0.107964
Gsk3b_S9	Ctnnd1_S346	5.87949	8	Nonresponders	37	P	-0.0129097
Gsk3b_S9	Ctnnd1_S349	5.68738	8	Nonresponders	37	P	-0.0168563
Gsk3b_S9	Ctnnd1_S893	11.7132	8	Nonresponders	37	P	-0.0136434
Mtor_S2454	Dap_S3	6.90741	8	Nonresponders	37	PM	0.0337314
Mtor_T2474	Dap_S51	4.5411	8	Nonresponders	37	P	-0.0707923
Prkaa1_S496	Eef2k_S76	15.2715	8	Nonresponders	37	P	-0.131153
Prkaa1_S496	Eef2k_S77	4.19925	8	Nonresponders	37	P	-0.0384905
ERK	Etv6_S205	7.66095	8	Nonresponders	37	P	-0.313261
ERK	Etv6_S22	10.7284	8	Nonresponders	37	P	-0.254855
ERK	Etv6_T18	2.52671	8	Nonresponders	37	P	-0.00354477
Rps6ka3_S415	Hmgn1_S87	1.90445	8	Nonresponders	37	D	0.459295
ERK	Med1_S1158	4.35985	8	Nonresponders	37	D	0.791086
ERK	Med1_S1225	3.34764	8	Nonresponders	37	P	-0.00354477
ERK	Med1_T1051	3.44716	8	Nonresponders	37	P	-0.00354477
ERK	Ppp1r9b_S192	2.60639	8	Nonresponders	37	P	-0.00354477
Pdpk1_S244	Prkaca_T198	7.40812	8	Nonresponders	37	P	9.61028e-16
Mtor_S1261	Rictor_S1283	9.74143	8	Nonresponders	37	D	0.333766
Mtor_S2448	Rictor_S1283	9.74143	8	Nonresponders	37	PM	0.333766
Mtor_S2448	Rictor_S21	7.60496	8	Nonresponders	37	P	-0.107561
ERK	Rptor_S722	10.8257	8	Nonresponders	37	D	0.245725
Mtor_S2454	Rptor_S722	10.8257	12	Nonresponders	37	D	0.245725
Eif4ebp1_S100	Rptor_S877	15.0594	8	Nonresponders	37	P	-0.0576953
Ncor2_S1784	Snw1_S232	1.89555	8	Nonresponders	37	D	0.129167
Wnk1_S1845	Stk39_S397	11.8923	8	Nonresponders	37	PM	-0.00103244
Tsc2_S939	Tsc1_S501	6.01509	8	Nonresponders	37	P	-0.00125182
Tsc2_S939	Tsc1_S517	9.19389	8	Nonresponders	37	D	0.0614062
Src_S17	Vcl_S290	4.09612	8	Nonresponders	37	P	-0.00660842
Src_S17	Vcl_S434	7.18956	8	Nonresponders	37	P	-0.00547349
Src_S17	Vcl_S721	14.2641	8	Nonresponders	37	P	-0.00437718
Akt1_S129	Yap1_S113	14.3473	8	Nonresponders	37	P	-0.00412562
Akt1_S124	Yap1_S46	12.8749	8	Nonresponders	37	P	-5.66142e-12
Akt1_S124	Yap1_S94	1.87777	8	Nonresponders	37	P	-0.00439163
PKB473	Yap1_T104	13.2143	8	Nonresponders	37	P	0.00177707
Akt1_S129	Yap1_T95	5.88841	8	Nonresponders	37	P	-5.42292e-11
Prkaca_T198	Atp2b1_S1155	11.1188	9	Nonresponders	38	P	1.62792e-06
Prkaca_T198	Dnajc5_S10	6.64241	9	Nonresponders	38	P	3.84411e-15
Prkaca_T198	Dnajc5_S12	6.00494	9	Nonresponders	38	P	1.62792e-06
Prkaca_T198	Dnajc5_T11	12.1405	9	Nonresponders	38	P	-2.56274e-15
Prkaca_T198	Map2_S1791	10.901	11	Nonresponders	38	P	1.62792e-06
Prkaca_T198	Prkar2b_S112	10.4304	11	Nonresponders	38	P	9.61028e-16
Prkcd_S688	Add1_S436	9.82857	7	Nonresponders	39	P	0.000228771
Src_S17	Araf_S157	13.2286	7	Nonresponders	39	P	-1.77694e-12
Vim_S39	Cd44_S744	5.68648	7	Nonresponders	39	P	0.000967663
Ripk1_S313	Dab2ip_S978	12.5903	7	Nonresponders	39	P	-2.46763e-11
PKB308	Eif4ebp1_S111	9.74616	7	Nonresponders	39	P	-0.0160629
Casp8_S213	Fas_S208	6.31374	7	Nonresponders	39	P	-0.0163023
Casp8_S213	Fas_S222	4.02391	7	Nonresponders	39	P	-0.0221121
Src_S17	H2-D1_S337	12.193	7	Nonresponders	39	D
Prkaca_T198	Hsp90aa1_S231	12.3981	7	Nonresponders	39	P	1.62792e-06
Prkaca_T198	Hsp90aa1_S263	5.21408	7	Nonresponders	39	P	9.61028e-16
ERK	Ksr1_S320	11.4756	7	Nonresponders	39	P	-0.0433817
ERK	Ksr1_T256	13.5155	7	Nonresponders	39	P	-0.348039
ERK	Ksr1_T260	7.38099	7	Nonresponders	39	P	-0.841603
Axin1_S615	Map3k4_S1189	5.79663	7	Nonresponders	39	P	0.0221543
Dapk1_S319	Mcm3_S668	9.37488	7	Nonresponders	39	P	-0.0854589
Dapk1_S319	Mcm3_S672	3.72943	7	Nonresponders	39	D	0.109155
Snw1_S232	Ncor2_S149	4.04839	7	Nonresponders	39	P	0.0646761
Snw1_S232	Ncor2_S152	7.57672	7	Nonresponders	39	P	0.0188055
Snw1_S232	Ncor2_S1600	8.93058	7	Nonresponders	39	P	0.0134087
Snw1_S232	Ncor2_S2250	1.76104	7	Nonresponders	39	P	0.0134086
Snw1_S232	Ncor2_S550	1.32892	7	Nonresponders	39	P	0.125691
Snw1_S232	Ncor2_S955	7.77966	7	Nonresponders	39	P	0.129153
Snw1_S232	Ncor2_T1385	12.7644	7	Nonresponders	39	PM	0.0123155
Snw1_S232	Ncor2_T549	8.90207	7	Nonresponders	39	P	0.0765855
Prkaca_T198	Phka1_S982	8.83526	7	Nonresponders	39	P	1.62792e-06
ERK	Pitpnm1_S593	13.8644	7	Nonresponders	39	P	-0.0703097
ERK	Pitpnm1_S621	1.64138	7	Nonresponders	39	P	-0.147606
ERK	Pitpnm1_S664	7.06777	7	Nonresponders	39	P	-0.976295
ERK	Pitpnm1_S667	5.09734	7	Nonresponders	39	P	-0.919474
ERK	Pitpnm1_T665	7.64466	7	Nonresponders	39	P	-0.623103
Prkaca_T198	Plin1_S439	2.61198	7	Nonresponders	39	P	2.2424e-15
ERK	Polr2a_S1920	2.31046	7	Nonresponders	39	P	-0.257891
Prkaca_T198	Prkar1a_S212	5.61318	7	Nonresponders	39	P	-6.40685e-16
Ulk1_S643	Rb1cc1_S237	14.3989	7	Nonresponders	39	D	0.0213164
Ulk1_T665	Rb1cc1_S257	14.4524	7	Nonresponders	39	D	-0.00155017
Ulk1_S450	Rb1cc1_S261	15.4761	7	Nonresponders	39	D	0.0307905
Ulk1_S628	Rb1cc1_S261	15.4761	7	Nonresponders	39	D	0.0307905
Ulk1_S643	Rb1cc1_T238	14.3989	7	Nonresponders	39	D	0.021301
Akt1_S129	Sh2b2_S107	9.62345	7	Nonresponders	39	D	0.00335279
Shc1_S139	Sos1_S1251	4.71156	7	Nonresponders	39	P	-0.741494
Prkaca_T198	Sptbn1_S2137	9.05733	7	Nonresponders	39	P	1.62792e-06
Prkaca_T198	Sptbn1_S2164	9.41521	7	Nonresponders	39	P	1.62792e-06
Prkaca_T198	Sptbn1_S2168	6.24979	7	Nonresponders	39	P	1.62792e-06
Eif4ebp1_S111	Rptor_S859	14.3536	8	Nonresponders	40	D	0.0160615
Srpk2_S488	Acin1_S176	5.63868	6	Nonresponders	41	D	0.260533
Srpk2_S488	Acin1_S349	5.25819	6	Nonresponders	41	P	-1.18464e-10
Srpk2_S488	Acin1_S351	9.10821	6	Nonresponders	41	P	-1.21575e-09
Srpk2_S488	Acin1_S439	3.53413	6	Nonresponders	41	D	0.143332
Srpk2_S491	Acin1_S442	8.12071	6	Nonresponders	41	D	-0.0215421
Srpk2_S491	Acin1_S451	14.5856	6	Nonresponders	41	D	-0.0512282
Srpk2_S491	Acin1_S615	6.89941	6	Nonresponders	41	D	-0.0135921
Srpk2_S491	Acin1_S617	1.60108	6	Nonresponders	41	D	-0.0336923
Srpk2_S488	Acin1_S689	3.21414	6	Nonresponders	41	D	0.193584
Srpk2_S488	Acin1_S963	13.1354	6	Nonresponders	41	P	-1.18462e-10
Insr_T1177	Blvra_S229	6.31932	6	Nonresponders	41	P	-0.0024759
Akt1_S126	Carhsp1_S33	7.02091	6	Nonresponders	41	P	-1.8398e-10
PKB473	Carhsp1_S53	4.5904	6	Nonresponders	41	P	0.0150836
ERK	Cav1_S9	8.73149	6	Nonresponders	41	P	-0.633442
ERK	Ccdc6_S237	7.20378	6	Nonresponders	41	P	-1.02933
Rps6ka3_T365	Cic_S20	12.9388	6	Nonresponders	41	P	-0.935183
Mtor_T2474	Deptor_S244	8.37479	6	Nonresponders	41	D	0.118135
Pak2_S2	Eif4g1_T214	4.66939	6	Nonresponders	41	P	-0.000775032
Src_S17	Eno1_S254	6.10418	6	Nonresponders	41	P	-1.34928e-12
Prkaca_T198	Map3k3_S340	9.16227	6	Nonresponders	41	P	1.62792e-06
Map3k3_S166	Map3k7_S439	3.26884	6	Nonresponders	41	D	-0.0189969
Prkaca_T198	Ndrg1_S2	12.0299	6	Nonresponders	41	P	1.62792e-06
Prkaca_T198	Ndrg1_S336	12.0842	6	Nonresponders	41	P	1.62792e-06
PKB473	Nr3c1_T159	15.2589	6	Nonresponders	41	P	0.307034
Mdm2_S163	Numb_S391	12.6378	6	Nonresponders	41	D	0.0374932
PKB473	Pikfyve_S1548	9.82404	6	Nonresponders	41	P	0.0146828
Akt1_S124	Pikfyve_S1753	5.15156	6	Nonresponders	41	P	-2.08223e-15
PKB308	Pikfyve_S20	8.44075	6	Nonresponders	41	P	-0.856945
PKB473	Pikfyve_S307	2.85745	6	Nonresponders	41	PM	0.00159589
Akt1_S124	Pikfyve_S312	12.7232	6	Nonresponders	41	P	-0.035237
Akt1_S124	Plcg1_S1248	14.5539	6	Nonresponders	41	P	-0.0127399
Prkaca_T198	Ppp1r1a_S67	10.8693	6	Nonresponders	41	P	1.62792e-06
Akt1_S124	Rnf11_S14	14.526	6	Nonresponders	41	P	-0.0127379
PKB308	Vim_S144	5.60259	6	Nonresponders	41	P	-0.0071226
PKB308	Vim_S214	7.009	6	Nonresponders	41	P	-0.0104044
PKB473	Vim_S325	2.30704	6	Nonresponders	41	P	0.00627391
PKB473	Vim_S430	11.4151	6	Nonresponders	41	P	0.00345255
PKB308	Vim_S438	3.43832	6	Nonresponders	41	PM	0.000194267
PKB473	Vim_T436	9.77688	6	Nonresponders	41	PM	0.000930943
Raf1_S259	Ywhag_S71	1.98374	6	Nonresponders	41	P	-0.0125702
PKB473	Zfp36l1_S54	14.657	6	Nonresponders	41	P	0.0117431
ERK	Abi1_S183	11.6398	5	Nonresponders	42	P	-0.318728
ERK	Abi1_S225	6.03989	5	Nonresponders	42	P	-0.0383237
PKB308	Acin1_S1286	12.2364	5	Nonresponders	42	D	0.188866
PKB308	Acin1_S1288	8.41638	5	Nonresponders	42	D	0.26818
PKB308	Acin1_S373	8.3823	5	Nonresponders	42	D	0.162889
PKB308	Acin1_T377	3.65268	5	Nonresponders	42	D	0.170111
Src_S17	Adam12_S848	6.57655	5	Nonresponders	42	P	-3.30369e-12
Irs1_S343	Akt1_S122	9.26141	5	Nonresponders	42	PM	0.00121329
Prkcd_S688	Bag3_S179	6.2362	5	Nonresponders	42	P	-3.68394e-15
Prkcd_S671	Bag3_T291	2.64333	5	Nonresponders	42	P	-0.00111414
Casp8_S188	Casp7_S16	9.70137	5	Nonresponders	42	P	0.027331
Brd4_S1154	Cdk9_T186	7.86256	5	Nonresponders	42	D	0.245246
PKB473	Fam129a_S578	15.1342	5	Nonresponders	42	P	0.0230586
Prkaa1_S496	Gfpt1_S259	11.2931	5	Nonresponders	42	P	-5.23184e-12
ERK	Hdac6_S43	2.51317	5	Nonresponders	42	D	0.389372
Map3k3_S166	Hsp90ab1_S226	6.69527	5	Nonresponders	42	P	0.00102349
Map3k3_S166	Hsp90ab1_S255	2.34591	5	Nonresponders	42	P	0.00254661
Map3k3_S340	Hsp90ab1_S261	7.46183	5	Nonresponders	42	P	1.62514e-06
Map3k3_S340	Hsp90ab1_S445	12.0642	5	Nonresponders	42	P	1.60601e-06
Akt1_S124	Ilk_S232	8.32405	5	Nonresponders	42	P	-0.0127392
PKB473	Impdh2_S416	9.27882	5	Nonresponders	42	PM	2.22654e-09
Mtor_S2478	Iscu_S15	0.973838	5	Nonresponders	42	P	-0.00486688
Mtor_S2454	Iscu_S21	3.58862	5	Nonresponders	42	P	0.0017627
PKB473	Khsrp_S182	8.11691	5	Nonresponders	42	P	3.30914e-13
ERK	Mkl1_S407	6.86435	5	Nonresponders	42	P	-0.992969
Prkcd_S671	Pa2g4_S2	14.6484	5	Nonresponders	42	P	0.00202784
PKB308	Palld_S1141	8.32832	5	Nonresponders	42	P	-0.167312
Akt1_S124	Palld_S1143	13.4597	5	Nonresponders	42	P	-0.0181739
Akt1_S129	Palld_S1146	10.1408	5	Nonresponders	42	P	-0.0217871
ERK	Pde4d_S749	14.7318	5	Nonresponders	42	P	-0.13837
Akt1_S126	Phb2_S151	8.87202	5	Nonresponders	42	D	0.0348303
Akt1_S129	Phb2_S293	7.22467	5	Nonresponders	42	P	-0.00170874
PKB308	Phb2_S91	0.799244	5	Nonresponders	42	D	0.165418
ERK	Pml_S17	14.3989	5	Nonresponders	42	D	0.214667
Prkaa1_S496	Prkab2_S107	8.73416	5	Nonresponders	42	D	0.0245482
ERK	Rps6ka4_T687	3.11938	5	Nonresponders	42	P	-1.01931
Raf1_S309	Rras2_S186	15.1484	5	Nonresponders	42	PM	-0.0469626
Insr_Y1175	Sh2b1_S126	11.3606	5	Nonresponders	42	D	0.0224812
Insr_Y1175	Sh2b1_S127	9.61379	5	Nonresponders	42	D	0.027479
PKB308	Slc9a1_S701	9.27692	5	Nonresponders	42	PM	0.0773531
Ncor2_S1784	Spen_S749	9.23814	5	Nonresponders	42	D	0.0782548
Ripk1_S313	Sqstm1_T269	1.26236	5	Nonresponders	42	P	-0.0202953
PKB473	Srpk2_S10	6.34552	5	Nonresponders	42	PM	0.000717998
Prkaca_T198	Srsf1_S2	8.45334	5	Nonresponders	42	P	6.40685e-16
Prkaca_T198	Srsf1_S201	12.0035	5	Nonresponders	42	P	1.60171e-15
Srpk2_S488	Srsf1_S205	4.32149	5	Nonresponders	42	P	-0.313876
ERK	Stim1_S257	4.48651	5	Nonresponders	42	P	-0.859293
ERK	Stim1_S519	12.4363	5	Nonresponders	42	P	-0.475218
ERK	Stim1_S575	14.3264	5	Nonresponders	42	P	-0.855144
PKB473	Stk3_S15	15.4208	5	Nonresponders	42	P	0.024029
PKB473	Stk3_S316	9.53326	5	Nonresponders	42	P	0.00057952
Rps6ka3_S415	Tinf2_S352	5.2702	5	Nonresponders	42	P	-0.309802
ERK	Tpr_S2141	4.80815	5	Nonresponders	42	P	-0.5325
Srpk2_S488	U2af2_S2	8.17626	5	Nonresponders	42	D	0.15657
PKB473	Vcp_S748	3.96407	5	Nonresponders	42	P	5.32089e-13
PKB473	Zyx_S336	6.60093	5	Nonresponders	42	P	0.107762
Akt1_S122	Akt1s1_S159	6.16998	13	Nonresponders	43	P	-0.0067799
Mtor_S2478	Akt1s1_S159	6.16998	9	Nonresponders	43	P	-0.0067799
Akt1_S122	Carhsp1_S42	10.6976	6	Nonresponders	43	P	-0.0207357
PKB308	Carhsp1_S42	10.6976	6	Nonresponders	43	PM	-0.0207357
Akt1_S122	Ccdc88a_S233	11.9708	12	Nonresponders	43	P	0.00115913
Akt1_S122	Ilf3_T80	9.84969	5	Nonresponders	43	D	0.0858564
PKB308	Ilf3_T80	9.84969	5	Nonresponders	43	D	0.0858564
Akt1_S122	Irs1_S3	9.87127	9	Nonresponders	43	PM	-0.143396
Rps6kb1_S441	Irs1_S3	9.87127	7	Nonresponders	43	P	-0.143396
Ilk_S232	Ppp1r12a_S870	1.88484	9	Nonresponders	43	D	0.00929859
Src_S17	Abl2_S632	8.07014	4	Nonresponders	44	P	-0.00562409
Ep300_S1037	Apex1_S18	4.46715	4	Nonresponders	44	D	-0.00199488
Insr_Y1180	Arf1_S147	7.98557	4	Nonresponders	44	P	-0.00309628
Insr_Y1180	Arhgap5_S1125	11.9208	4	Nonresponders	44	P	-0.26922
Insr_Y1175	Arhgap5_S1196	3.85037	4	Nonresponders	44	P	-0.160946
Insr_Y1179	Arhgap5_S1219	7.13208	4	Nonresponders	44	P	-0.0329086
Ptk2b_S375	Asap2_S701	9.00822	4	Nonresponders	44	P	1.62792e-06
ERK	Baz1b_S1464	8.11736	4	Nonresponders	44	P	-0.00354501
ERK	Baz1b_S1468	2.03432	4	Nonresponders	44	D	0.70091
ERK	Baz1b_S152	15.2071	4	Nonresponders	44	D	0.807617
ERK	Baz1b_S706	6.54764	4	Nonresponders	44	D	0.360641
ERK	Baz1b_S709	8.26202	4	Nonresponders	44	D	0.435012
S6K	Cad_S1859	9.87953	4	Nonresponders	44	P	-0.17136
Insr_T1177	Cav1_Y6	5.01299	4	Nonresponders	44	P	-0.127017
Akt1_S122	Cdkn1b_S10	15.4877	16	Nonresponders	44	P	-0.0531017
ERK	Cdkn1b_S10	15.4877	7	Nonresponders	44	P	-0.0531017
Gsk3b_S9	Clasp2_S688	4.2353	4	Nonresponders	44	P	-2.97919e-14
Gsk3b_S219	Clasp2_S692	12.9064	4	Nonresponders	44	P	-0.0995037
Gsk3b_S9	Clasp2_S762	2.54759	4	Nonresponders	44	P	-0.00326994
Mtor_T2473	Clip1_S146	14.4409	4	Nonresponders	44	D	0.176268
Mtor_S2481	Clip1_S194	9.0708	4	Nonresponders	44	P	-0.163918
Mtor_T2474	Clip1_S199	3.68563	4	Nonresponders	44	P	-0.157233
Mtor_T2474	Clip1_S203	12.8487	4	Nonresponders	44	P	-1.73296e-11
Prkaa1_S496	Csnk1e_S363	8.02806	4	Nonresponders	44	P	-6.6154e-12
Prkaa1_S496	Csnk1e_S408	2.54938	4	Nonresponders	44	P	-0.0552886
Prkaca_T198	Ctps1_S575	12.5759	4	Nonresponders	44	P	1.62792e-06
Gsk3b_S9	Dpysl3_S635	2.2854	4	Nonresponders	44	P	-0.04301
Gsk3b_S219	Drosha_S299	8.18392	4	Nonresponders	44	P	-0.168775
Gsk3b_Y216	Drosha_S301	7.9301	4	Nonresponders	44	P	0
PKB308	Eif4b_S409	14.4279	4	Nonresponders	44	D	0.181458
Akt1_S122	Eif4b_S498	13.7878	4	Nonresponders	44	P	0.0532067
PKB308	Eif4b_S498	13.7878	4	Nonresponders	44	D	0.0532067
Eif4ebp1_T36	Eif4e2_S13	4.60198	4	Nonresponders	44	D	-0.00266167
Akt1_S124	Flna_S2152	12.7832	4	Nonresponders	44	P	-0.0127393
Src_S17	Gak_S824	13.84	4	Nonresponders	44	D	0.00562423
Src_S17	Gak_S827	13.8504	4	Nonresponders	44	D	0.00562408
Mtor_T2474	Gphn_S194	15.3779	4	Nonresponders	44	P	-0.191849
Prkaa1_S496	Hdac5_S269	7.47103	4	Nonresponders	44	D	0.00444046
Prkaca_T198	Hdac5_S289	6.17828	4	Nonresponders	44	P	1.62792e-06
Prkaa1_S496	Klc2_S578	9.09262	4	Nonresponders	44	P	-0.00721259
Prkaa1_S496	Klc2_S579	10.1439	4	Nonresponders	44	P	-0.00128235
PKB473	Lmna_S22	5.83414	4	Nonresponders	44	P	0.0595491
PKB473	Lmna_S277	11.9317	4	Nonresponders	44	P	2.57876e-13
Akt1_S126	Lmna_S301	11.3656	4	Nonresponders	44	P	-0.0050937
Akt1_S129	Lmna_S390	5.64963	4	Nonresponders	44	P	-8.00857e-16
PKB308	Lmna_S392	9.74341	4	Nonresponders	44	D	0.152019
Akt1_S129	Lmna_S458	14.9884	4	Nonresponders	44	D	0.00335287
PKB308	Lmna_S573	5.89515	4	Nonresponders	44	P	-0.386856
PKB308	Lmna_S575	9.75488	4	Nonresponders	44	P	-0.0110987
PKB308	Lmna_S637	12.6289	4	Nonresponders	44	P	-0.0150064
Wnk1_S2099	Map3k2_S255	4.11017	4	Nonresponders	44	P	0.00181394
Wnk1_S2099	Map3k2_S347	2.42105	4	Nonresponders	44	P	0.0947826
ERK	Marcks_S122	9.74988	4	Nonresponders	44	PM	-0.479981
ERK	Marcks_S138	1.94524	4	Nonresponders	44	P	-0.622784
ERK	Marcks_S140	7.12414	4	Nonresponders	44	P	-0.82287
ERK	Marcks_S141	12.4511	4	Nonresponders	44	P	-0.263888
ERK	Marcks_S160	1.32923	4	Nonresponders	44	P	-0.536159
ERK	Marcks_S163	11.2285	4	Nonresponders	44	D	0.543318
ERK	Marcks_S171	6.423	4	Nonresponders	44	P	-0.958704
ERK	Marcks_S27	10.1556	4	Nonresponders	44	P	-0.765004
ERK	Marcks_T143	6.37828	4	Nonresponders	44	P	-0.61255
Ep300_S1037	Mef2d_S251	5.46815	4	Nonresponders	44	P	0.0413994
PKB473	Ncor1_S1012	6.13766	4	Nonresponders	44	P	5.31448e-13
Akt1_S122	Ncor1_S2117	2.2045	4	Nonresponders	44	P	0.00111703
Akt1_S122	Ncor1_S2135	5.21663	4	Nonresponders	44	P	0.000233429
Akt1_S122	Ncor1_S2199	11.0084	4	Nonresponders	44	P	0.00111701
Akt1_S122	Ncor1_S225	9.0516	4	Nonresponders	44	D	-0.000254764
PKB473	Ncor1_S605	4.58382	4	Nonresponders	44	P	0.00775221
ERK	Ndel1_S194	15.0887	4	Nonresponders	44	P	-0.382455
ERK	Nup153_S334	9.81003	4	Nonresponders	44	P	-0.00354477
PKB308	Prkaca_S339	4.1434	4	Nonresponders	44	P	-0.00408561
PKB473	Ranbp3_S146	5.65708	4	Nonresponders	44	P	-0.00571456
Akt1_S122	Ranbp3_S257	12.6115	4	Nonresponders	44	P	1.60631e-06
Akt1_S129	Ranbp3_S277	12.8864	4	Nonresponders	44	P	-0.00338799
PKB308	Ranbp3_S283	12.7064	4	Nonresponders	44	P	-0.00747798
Akt1_S124	Ranbp3_S33	11.8057	4	Nonresponders	44	D	0.0073109
Akt1_S124	Ranbp3_S40	3.92023	4	Nonresponders	44	D	0.0687398
PKB473	Ranbp3_T165	10.4801	4	Nonresponders	44	P	0.148887
Akt1_S122	Sh2b2_S106	13.6876	7	Nonresponders	44	D	0.00620576
Akt1_S124	Sh2b2_S106	13.6876	7	Nonresponders	44	D	0.00620576
Ptk2b_S375	Sh2d3c_S435	3.57048	4	Nonresponders	44	P	1.62792e-06
Src_S17	Sh3pxd2a_S1034	8.61952	4	Nonresponders	44	P	3.20343e-16
Src_S17	Sh3pxd2a_S566	6.13063	4	Nonresponders	44	P	1.28137e-15
Src_S17	Sh3pxd2a_S643	12.2847	4	Nonresponders	44	P	-1.35185e-12
Src_S17	Sh3pxd2a_S656	13.6314	4	Nonresponders	44	P	-1.60171e-16
Insr_T1177	Sorbs1_S235	7.19705	4	Nonresponders	44	P	-0.0664948
Insr_Y1180	Sorbs1_S301	2.55638	4	Nonresponders	44	P	-0.465992
Insr_Y1180	Sorbs1_S315	13.3627	4	Nonresponders	44	P	-0.0229119
Insr_Y1175	Sorbs1_S329	9.24539	4	Nonresponders	44	P	-0.0543866
Insr_Y1175	Sorbs1_S336	3.90042	4	Nonresponders	44	P	-0.172423
Insr_Y1180	Sorbs1_S410	4.33184	4	Nonresponders	44	P	-0.568409
Insr_Y1180	Sorbs1_S633	0.369273	4	Nonresponders	44	P	-0.0777075
Insr_Y1180	Sorbs1_S88	7.31405	4	Nonresponders	44	P	-0.0766557
Insr_T1177	Sorbs1_S92	14.8035	4	Nonresponders	44	P	-0.182052
Insr_T1177	Stat5a_S127	14.9606	4	Nonresponders	44	D	0.00784339
Hsf1_S303	Sumo1_S2	10.8549	4	Nonresponders	44	P	0.0910516
Prkaca_S339	Abca1_S1296	14.1208	9	Nonresponders	45	P	-0.000197729
Prkaca_S339	Add1_S465	3.28344	10	Nonresponders	45	P	-0.00371755
Prkaca_S339	Add1_T610	13.1221	10	Nonresponders	45	D	0.00408511
Prkaca_S339	Atp2b1_S1178	12.7829	9	Nonresponders	45	P	-0.00408515
Prkaca_S339	Atp2b1_T1165	12.5615	9	Nonresponders	45	P	-0.00408519
Rps6kb1_S441	Cad_S1938	13.2842	4	Nonresponders	45	P	0.120014
S6K	Cad_S1938	13.2842	4	Nonresponders	45	D	0.120014
Abl2_S632	Cat_S21	14.6192	10	Nonresponders	45	D	0.00562346
Abl2_S632	Cat_S517	4.36784	10	Nonresponders	45	D	0.00571638
Prkaca_S339	Dmtn_S333	15.4494	7	Nonresponders	45	D	-3.09278e-08
Baz1b_S152	H2afx_S137	6.67607	7	Nonresponders	45	D	-0.555017
Baz1b_S152	H2afx_S140	7.24854	7	Nonresponders	45	D	-0.589284
Prkaca_S339	Plin1_T443	13.147	7	Nonresponders	45	P	5.41266e-05
Prkaca_S339	Prkar2b_S83	10.6837	11	Nonresponders	45	P	-0.0032232
Prkaca_S339	Prkar2b_S85	14.5355	11	Nonresponders	45	P	-0.00198746
Prkaca_S339	Ptpn12_S603	14.2137	10	Nonresponders	45	P	-0.00407968
Prkaca_S339	Sptbn1_S2127	12.6275	7	Nonresponders	45	D	0.00328086
Prkaca_S339	Srsf1_S199	10.9572	5	Nonresponders	45	D	0.00408543
H2afx_S140	Tp53bp1_S376	3.26581	4	Nonresponders	46	P	-0.302248
H2afx_S137	Tp53bp1_S382	3.28077	4	Nonresponders	46	P	-0.295289
H2afx_S140	Tp53bp1_S822	4.71746	4	Nonresponders	46	D	0.397581
Raf1_S309	Adcy6_S53	4.0713	3	Nonresponders	47	P	-0.262134
PKB473	Ahnak_S116	2.92013	3	Nonresponders	47	P	0.0134569
PKB308	Ahnak_S211	2.72465	3	Nonresponders	47	P	-0.129518
Akt1_S129	Ahnak_S213	5.12892	3	Nonresponders	47	P	-0.00336085
PKB473	Ahnak_S217	15.1899	3	Nonresponders	47	P	0.0671137
PKB308	Ahnak_S2948	13.4091	3	Nonresponders	47	D	0.240218
PKB308	Ahnak_S5099	4.29625	3	Nonresponders	47	P	-0.0140909
Akt1_S124	Ahnak_S5504	10.2532	3	Nonresponders	47	PM	0.0206101
PKB308	Ahnak_S5525	11.4668	3	Nonresponders	47	D	0.109111
PKB308	Ahnak_S5553	6.38271	3	Nonresponders	47	P	-1.11985
PKB308	Ahnak_S5555	10.8623	3	Nonresponders	47	D	0.260653
PKB473	Ahnak_S5557	13.7086	3	Nonresponders	47	P	0.167532
PKB308	Ahnak_S5607	12.1019	3	Nonresponders	47	P	-0.149475
PKB473	Ahnak_T4342	13.2869	3	Nonresponders	47	P	0.0841555
PKB308	Ahnak_T496	4.13782	3	Nonresponders	47	P	-0.021586
PKB308	Ahnak_T5567	15.0987	3	Nonresponders	47	P	-0.492925
Prkaca_T198	Arfgef1_S1566	3.13282	3	Nonresponders	47	P	4.80514e-15
Gab2_T388	Arhgap32_S706	7.17899	3	Nonresponders	47	P	-0.00246829
Mtor_S1261	Bag3_S138	11.7979	3	Nonresponders	47	P	0.248831
Mtor_S2478	Bag3_S270	13.3794	3	Nonresponders	47	D	-2.71346e-05
Mtor_T2473	Bag3_S274	11.5053	3	Nonresponders	47	P	-0.0288414
Mtor_S1261	Bag3_S281	5.88521	3	Nonresponders	47	PM	0.170194
Mtor_S1261	Bag3_S360	4.41532	3	Nonresponders	47	D	-0.271682
Mtor_S2454	Bag3_S390	7.50108	3	Nonresponders	47	P	-0.00588104
Foxo3_S310	Bcl2l11_S73	14.4363	3	Nonresponders	47	P	-0.462625
Gsk3b_S9	Bclaf1_S177	3.48361	3	Nonresponders	47	D	0.0332832
Gsk3b_S9	Bclaf1_S196	13.8608	3	Nonresponders	47	D	0.0095185
Gsk3b_S9	Bclaf1_S198	6.13937	3	Nonresponders	47	P	-0.000336439
Gsk3b_S9	Bclaf1_S267	1.71962	3	Nonresponders	47	D	0.0255317
Gsk3b_S9	Bclaf1_S284	4.75431	3	Nonresponders	47	P	-0.268454
Gsk3b_S9	Bclaf1_S289	8.28089	3	Nonresponders	47	D	0.0214721
Gsk3b_S9	Bclaf1_S383	2.61876	3	Nonresponders	47	D	0.0394231
Gsk3b_S9	Bclaf1_S387	9.16484	3	Nonresponders	47	D	0.0523469
Gsk3b_S219	Bclaf1_S494	6.10102	3	Nonresponders	47	P	-0.0995037
Gsk3b_S219	Bclaf1_S510	14.0329	3	Nonresponders	47	D	0.164571
Gsk3b_S9	Bclaf1_S646	7.18104	3	Nonresponders	47	D	0.0316328
Gsk3b_S9	Bclaf1_S656	2.68083	3	Nonresponders	47	D	0.0303495
Gsk3b_Y216	Bclaf1_T256	3.49655	3	Nonresponders	47	P	-0.0110731
Src_S17	Bcr_S461	7.96199	3	Nonresponders	47	D	0.00654253
Gsk3b_S9	Camkk2_S137	12.2729	3	Nonresponders	47	PM	-4.56543e-07
Gsk3b_S9	Camkk2_S495	4.59094	3	Nonresponders	47	P	-0.0291098
Gsk3b_S9	Camkk2_S99	4.48102	3	Nonresponders	47	D	0.11973
ERK	Canx_S553	3.25988	3	Nonresponders	47	P	-0.0657829
ERK	Canx_S563	3.02097	3	Nonresponders	47	D	0.475599
ERK	Canx_S582	2.91209	3	Nonresponders	47	P	-0.0907924
ERK	Canx_T561	8.06815	3	Nonresponders	47	PM	-0.0553451
Trim28_S473	Cbx1_S89	14.9083	3	Nonresponders	47	P	-0.0109111
Trim28_S473	Cbx1_S91	10.0923	3	Nonresponders	47	P	-0.0196273
Cdk9_T186	Ccnk_S325	7.78281	3	Nonresponders	47	P	0.156359
Cdk9_T186	Ccnk_S329	5.5538	3	Nonresponders	47	P	0.245221
Cdk9_T186	Ccnk_S341	7.25055	3	Nonresponders	47	P	0.140239
Ilk_S232	Cfl1_S3	15.2767	3	Nonresponders	47	PM	-0.00843669
Src_S17	Cfl1_S3	15.2767	6	Nonresponders	47	PM	-0.00843669
Prkaca_T198	Chchd3_S50	8.3252	3	Nonresponders	47	P	1.62792e-06
Polr2a_S1913	Ctdp1_S530	13.094	3	Nonresponders	47	P	-0.0725453
Polr2a_S1920	Ctdp1_S860	11.7489	3	Nonresponders	47	D	0.185714
Polr2a_S1920	Ctdp1_S863	11.248	3	Nonresponders	47	D	0.173946
Mllt4_S1802	Ctnna1_S652	1.86486	3	Nonresponders	47	P	-0.207824
Mllt4_S1802	Ctnna1_S655	8.23955	3	Nonresponders	47	D	0.0684534
Mllt4_S1802	Ctnna1_T654	0.837194	3	Nonresponders	47	P	-0.0120154
Mllt4_S1180	Ctnna1_T658	10.9146	3	Nonresponders	47	P	0.0427542
Camk2g_S315	Dlg1_S144	4.72061	3	Nonresponders	47	P	0.0056511
Camk2g_S315	Dlg1_S688	10.332	3	Nonresponders	47	P	3.93941e-05
Camk2g_S315	Dlg1_S710	3.69804	3	Nonresponders	47	P	0.0395257
ERK	Dyrk1b_Y333	10.0424	3	Nonresponders	47	P	-0.441146
PKB308	Edc3_S161	4.03398	3	Nonresponders	47	P	-0.0365724
Src_S17	Farp2_S1043	6.68105	3	Nonresponders	47	P	-0.00826713
Src_S17	G3bp1_S149	11.7457	3	Nonresponders	47	D	0.00562352
Src_S17	G3bp1_S231	10.3661	3	Nonresponders	47	P	-4.29003e-12
ERK	Gorasp1_T216	12.0398	3	Nonresponders	47	D	0.376916
Nr3c1_T159	Hdac1_S406	6.0325	3	Nonresponders	47	P	0.312042
Nr3c1_T159	Hdac1_S421	5.88556	3	Nonresponders	47	D	-0.0773249
Nr3c1_T159	Hdac1_S423	11.4059	3	Nonresponders	47	P	-0.000838582
Camk2g_S315	Hdac5_S620	8.5632	3	Nonresponders	47	P	0.0944615
Prkcd_S669	Hmga1_S101	10.8428	3	Nonresponders	47	D	-0.00243819
Prkcd_S671	Hmga1_S101	10.8428	3	Nonresponders	47	PM	-0.00243819
Prkaca_T198	Igf2r_S2401	12.7064	3	Nonresponders	47	P	1.62792e-06
Prkaca_S339	Immt_S34	6.00405	3	Nonresponders	47	P	-0.00346277
Gsk3b_Y216	Kdm1a_S132	12.5859	3	Nonresponders	47	P	-1.60171e-15
Gsk3b_S219	Kdm1a_S138	11.8005	3	Nonresponders	47	P	-0.0995037
Gsk3b_S9	Kdm1a_S167	4.87808	3	Nonresponders	47	D	0.0339389
Braf_S766	Ksr1_S392	10.2457	3	Nonresponders	47	D	0.00440724
Prkaca_S339	Lrrk2_S935	5.88301	3	Nonresponders	47	D	0.00408512
Gsk3b_S9	Macf1_S1517	7.15332	3	Nonresponders	47	P	-0.244015
Gsk3b_S9	Macf1_S1520	11.612	3	Nonresponders	47	D	0.138283
Gsk3b_S9	Macf1_S5372	5.46679	3	Nonresponders	47	D	0.0193236
Ptpn11_Y546	Map3k4_S449	8.15425	3	Nonresponders	47	D	0.0904888
Ptpn11_Y546	Map3k4_S454	11.7144	3	Nonresponders	47	D	0.0819677
Map3k7_S439	Map4k4_S543	1.15506	3	Nonresponders	47	P	-1.92206e-15
Map3k7_S439	Map4k4_S577	1.15506	3	Nonresponders	47	P	-1.92206e-15
Map3k7_S439	Map4k4_S753	13.5218	3	Nonresponders	47	D	0.0139846
Pak2_S2	Mapk6_S386	14.9281	3	Nonresponders	47	D	0.00135629
Pak2_S2	Mapk6_T389	14.928	3	Nonresponders	47	D	0.00135645
Map2k4_S78	Mapk8ip3_S374	6.3905	3	Nonresponders	47	P	-0.20452
Prkaa1_S496	Mff_S129	9.44997	3	Nonresponders	47	D	0.224084
Prkaa1_S496	Mff_S131	5.35018	3	Nonresponders	47	P	-0.165939
Prkaa1_S496	Mff_S147	3.19578	3	Nonresponders	47	D	0.0685801
ERK	Ncoa2_S493	15.3716	3	Nonresponders	47	PM	-0.248547
PKB308	Ndrg2_S332	9.17883	3	Nonresponders	47	P	-0.0615053
PKB473	Ndrg2_T348	1.39789	3	Nonresponders	47	P	0.0626918
Cdk16_S110	Nsf_S207	12.5137	3	Nonresponders	47	D	-0.064839
ERK	Nup214_S1139	7.09029	3	Nonresponders	47	D	0.263339
Gsk3b_S219	Otud7b_S467	9.01653	3	Nonresponders	47	D	0.172983
PKB308	Pcbp1_S173	4.80524	3	Nonresponders	47	P	-0.46599
Akt2_S476	Pcbp1_S190	11.8483	3	Nonresponders	47	P	0.000169397
ERK	Pcyt1a_S315	14.4921	3	Nonresponders	47	P	-0.0527319
ERK	Pcyt1a_S343	12.0885	3	Nonresponders	47	P	-0.00354477
Pdpk1_S244	Pdha1_S300	4.64936	3	Nonresponders	47	P	0.0011884
Insr_Y1180	Phb_S151	10.0337	3	Nonresponders	47	P	-0.0152617
Prkaa1_S496	Pias1_S503	13.898	3	Nonresponders	47	P	0.0139688
Ptk2b_S375	Pitpnm2_S316	9.7955	3	Nonresponders	47	P	1.62792e-06
Ptk2b_S375	Pitpnm2_S586	11.6145	3	Nonresponders	47	P	1.62792e-06
Casp7_S16	Psen2_S52	4.15547	3	Nonresponders	47	P	8.39298e-14
Insr_Y1179	Ptpn12_S434	14.0525	3	Nonresponders	47	D	0.170965
Insr_Y1179	Ptpn12_S550	14.383	3	Nonresponders	47	P	-0.14819
Insr_Y1179	Ptpn12_S606	12.5088	3	Nonresponders	47	P	-0.00564407
Insr_Y1179	Ptpn12_S608	10.3809	3	Nonresponders	47	PM	-0.00413807
Insr_Y1175	Ptpn2_S298	3.50173	3	Nonresponders	47	P	-0.0993337
Akt1_S122	Ranbp3_S32	13.6656	4	Nonresponders	47	PM	0.0591998
PKB308	Ranbp3_S32	13.6656	4	Nonresponders	47	D	0.0591998
Raf1_S259	Rbl2_S1108	8.67933	3	Nonresponders	47	P	-0.0120954
Raf1_S309	Rbl2_S37	12.5517	3	Nonresponders	47	D	0.0630044
PKB308	Rgcc_S91	14.7691	3	Nonresponders	47	P	0.0129604
Rps6ka3_S375	Rps6ka1_S363	11.649	3	Nonresponders	47	P	-0.0442825
Mtor_S2481	Rragc_S11	12.2991	3	Nonresponders	47	D	0.0733246
Mtor_S2478	Rragc_S15	12.7342	3	Nonresponders	47	P	-0.0247317
Mtor_S2478	Rragc_S94	11.7726	3	Nonresponders	47	D	0.10078
Mtor_S2481	Rragc_T12	11.7364	3	Nonresponders	47	D	0.0894219
Mtor_S1261	Rragc_T95	10.9484	3	Nonresponders	47	P	0.177995
ERK	Sh2d3c_S22	1.46485	3	Nonresponders	47	D	0.631401
Pak2_S2	Sh3kbp1_S183	9.56201	3	Nonresponders	47	P	-0.00244886
PKB308	Sik2_S342	9.94413	3	Nonresponders	47	P	-0.00501495
PKB308	Sik2_S343	6.69399	3	Nonresponders	47	PM	0.0363378
PKB308	Sik2_S358	11.2967	3	Nonresponders	47	P	-0.011478
PKB473	Sik2_S534	12.0737	3	Nonresponders	47	PM	0.000107913
Src_S17	Slc25a4_S149	13.8953	3	Nonresponders	47	P	-0.03014
PKB473	Slc2a4_S488	6.19345	3	Nonresponders	47	P	0.00268896
Ncoa1_S702	Smarcc1_S327	8.28586	3	Nonresponders	47	P	0.210638
PKB308	Smarcc1_S329	6.41632	3	Nonresponders	47	D	0.132016
PKB473	Smarcc1_S821	7.35973	3	Nonresponders	47	D	-0.0375221
Ncoa1_S702	Smarcc1_S824	6.70461	3	Nonresponders	47	P	0.588019
Gsk3b_S9	Smarcc2_S283	2.63609	3	Nonresponders	47	D	0.0328137
Gsk3b_Y216	Smarcc2_S302	6.87926	3	Nonresponders	47	P	-8.00857e-16
Gsk3b_S9	Smarcc2_S304	5.44564	3	Nonresponders	47	P	-0.220549
Gsk3b_S9	Smarcc2_S347	5.75646	3	Nonresponders	47	D	0.0285541
Gsk3b_S9	Smarcc2_S813	8.08627	3	Nonresponders	47	D	0.0101534
ERK	Tgs1_S152	1.57439	3	Nonresponders	47	P	-0.247496
Ptk2b_S375	Tln1_S2040	10.0569	3	Nonresponders	47	P	1.62792e-06
Src_S17	Tnk2_Y827	13.9478	3	Nonresponders	47	P	-1.42424e-12
ERK	Tnks1bp1_S1063	6.33763	3	Nonresponders	47	P	-0.397146
ERK	Tnks1bp1_S1136	6.22696	3	Nonresponders	47	P	-0.488354
ERK	Tnks1bp1_S1241	14.0249	3	Nonresponders	47	P	-0.795028
ERK	Tnks1bp1_S1290	8.49997	3	Nonresponders	47	P	-0.646854
ERK	Tnks1bp1_S1373	2.13552	3	Nonresponders	47	P	-0.221857
ERK	Tnks1bp1_S1375	7.73962	3	Nonresponders	47	P	-0.90572
ERK	Tnks1bp1_S1611	12.4294	3	Nonresponders	47	P	-0.0509402
ERK	Tnks1bp1_S1612	2.88799	3	Nonresponders	47	D	0.183081
ERK	Tnks1bp1_S713	5.18768	3	Nonresponders	47	D	0.133403
ERK	Tnks1bp1_S796	12.4116	3	Nonresponders	47	P	-0.308906
ERK	Tnks1bp1_S871	2.57981	3	Nonresponders	47	P	-0.222799
ERK	Tnks1bp1_T238	0.897706	3	Nonresponders	47	P	-0.459204
ERK	Tnks1bp1_T533	4.82025	3	Nonresponders	47	D	0.862597
PKB308	Usp4_S675	9.86182	3	Nonresponders	47	P	-0.00296504
Akt1_S124	Usp4_S680	10.1996	3	Nonresponders	47	D	0.0548854
Gsk3b_S9	Vdac1_S117	1.65501	3	Nonresponders	47	D	0.0184275
Gsk3b_S9	Vdac1_S253	4.8907	3	Nonresponders	47	D	0.0264961
Sqstm1_T269	Wdfy3_S3317	11.3953	3	Nonresponders	47	P	-1.57602e-11
Srpk2_S10	Zranb2_S130	6.54799	3	Nonresponders	47	P	0.000220325
Srpk2_S491	Zranb2_S163	13.9867	3	Nonresponders	47	P	1.03889e-10
Srpk2_S488	Zranb2_S198	1.73125	3	Nonresponders	47	P	-0.0271793
Srpk2_S491	Zranb2_S203	12.1351	3	Nonresponders	47	P	9.42416e-12
Srpk2_S488	Zranb2_S303	4.80361	3	Nonresponders	47	P	-0.315837
Srpk2_S488	Zranb2_S304	3.2674	3	Nonresponders	47	P	-0.085584
Lrrk2_S935	Arhgef7_S497	3.80193	4	Nonresponders	48	D	-0.00181077
Bcr_S461	Mllt4_S1114	1.8375	9	Nonresponders	48	P	0.0106735
Lrrk2_S935	Msn_S576	12.7564	7	Nonresponders	48	P	0.00546017
Ptpn12_S434	Pxn_Y118	11.298	3	Nonresponders	48	P	0.0885145
Lrrk2_S935	Rab8a_S181	4.42578	3	Nonresponders	48	P	0.00380683
Lrrk2_S935	Rab8a_S185	3.56551	3	Nonresponders	48	P	0.00545913
Lrrk2_S935	Rab8a_S186	4.23264	3	Nonresponders	48	P	0.00545918
Dyrk1b_Y333	Sf3b1_S129	7.97696	6	Nonresponders	48	P	-0.339261
Dyrk1b_Y333	Sf3b1_T142	5.74417	6	Nonresponders	48	P	-0.394173
Dyrk1b_Y333	Sf3b1_T207	6.3495	6	Nonresponders	48	P	-0.388071
Dyrk1b_Y333	Sf3b1_T211	5.93769	6	Nonresponders	48	P	-0.392477
Dyrk1b_Y333	Sf3b1_T223	6.20149	6	Nonresponders	48	P	-0.0487804
Dyrk1b_Y333	Sf3b1_T227	14.4054	6	Nonresponders	48	D	0.441078
Dyrk1b_Y333	Sf3b1_T244	6.28429	6	Nonresponders	48	P	-0.0498344
Dyrk1b_Y333	Sf3b1_T248	5.75603	6	Nonresponders	48	P	-0.0498303
Dyrk1b_Y333	Sf3b1_T257	9.16784	6	Nonresponders	48	P	-0.0476682
Dyrk1b_Y333	Sf3b1_T261	11.0749	6	Nonresponders	48	P	-0.0476988
Dyrk1b_Y333	Sf3b1_T267	11.7439	6	Nonresponders	48	P	-0.438756
Cfl1_S3	Ssh1_S929	6.84689	3	Nonresponders	48	P	-0.0518339
Rps6ka3_S369	Tsc2_S1389	7.47912	7	Nonresponders	48	D	-0.583474
Rps6ka3_T365	Tsc2_S1389	7.47912	7	Nonresponders	48	P	-0.583474
Abl2_S632	Abi2_S177	11.0702	2	Nonresponders	49	P	-0.0056234
Prkaa1_S496	Acaca_S25	14.3787	10	Nonresponders	49	D	0.0394242
Prkaca_S339	Acaca_S25	14.3787	4	Nonresponders	49	D	0.0394242
Prkab2_S107	Acaca_S29	14.7346	2	Nonresponders	49	D	-0.0245159
Prkaa1_S496	Acss2_S263	7.28074	2	Nonresponders	49	P	-0.0216772
Prkaa1_S496	Acss2_S267	4.81682	2	Nonresponders	49	P	-0.198431
Prkaa1_S496	Acss2_S30	0.958582	2	Nonresponders	49	P	-0.0104745
Src_S17	Adrb3_S247	3.43621	2	Nonresponders	49	P	-4.8644e-12
Src_S17	Adrb3_S383	1.29387	2	Nonresponders	49	P	-1.60171e-16
Cdk9_T186	Aff4_S175	4.97175	2	Nonresponders	49	P	0.000145397
Prkaca_S339	Akap12_S489	3.8836	2	Nonresponders	49	P	-0.00282622
Prkaca_S339	Akap12_S584	14.6432	2	Nonresponders	49	P	-0.0040853
Prkaca_S339	Akap12_S598	14.8711	2	Nonresponders	49	D	0.00408536
Prkaca_S339	Akap12_S682	13.8152	2	Nonresponders	49	P	-0.00408508
Prkaca_S339	Akap12_S684	15.1338	2	Nonresponders	49	PM	0.0013926
Src_S17	Akap8_S320	7.98711	2	Nonresponders	49	D	0.00468957
Src_S17	Akap8_S325	7.9879	2	Nonresponders	49	D	0.00469003
Src_S17	Akap8_S336	4.465	2	Nonresponders	49	D	0.00429767
PKB308	Akt2_S478	3.35452	2	Nonresponders	49	P	-0.268456
PKB308	Akt2_T313	5.37643	2	Nonresponders	49	P	-0.942371
Mtor_T2474	Ankrd17_S1631	15.358	2	Nonresponders	49	PM	-0.0202705
Mtor_S2454	Ankrd17_S2041	8.81437	2	Nonresponders	49	P	0.0275785
Mtor_T2473	Ankrd17_S2043	4.66785	2	Nonresponders	49	D	0.085491
Mtor_T2473	Ankrd17_S2055	5.81475	2	Nonresponders	49	P	-0.0107666
Gak_S827	Ap1m1_T152	15.4921	2	Nonresponders	49	D	-0.00562282
Arhgef7_S717	Arhgap1_S87	14.0308	2	Nonresponders	49	P	0.00682068
Arhgef7_S717	Arhgap1_S91	3.67474	2	Nonresponders	49	D	-0.0468523
Ptk2b_S375	Arhgap21_S482	14.4478	2	Nonresponders	49	P	-6.50296e-14
Arhgef7_S717	Arhgef12_S1390	9.23712	2	Nonresponders	49	P	0.0213
Camk2g_S315	Atp2a2_S663	10.4447	2	Nonresponders	49	P	0.0618349
Src_S17	Atxn2l_S337	7.27927	2	Nonresponders	49	D	0.00562395
Cdk16_S110	Bag6_S986	7.77688	2	Nonresponders	49	P	0.0605852
Cdk16_S110	Bag6_T985	2.0474	2	Nonresponders	49	P	0.0605311
Casp8_S213	Bcap31_S240	13.7893	2	Nonresponders	49	PM	0.033783
Gsk3b_S9	Bicd2_S578	4.7284	2	Nonresponders	49	P	-0.018277
Mtor_S2454	Brd9_S103	8.23542	2	Nonresponders	49	P	6.38763e-13
PKB473	C2cd5_S659	13.1055	2	Nonresponders	49	D	0.0388336
Akt2_S476	C2cd5_S662	7.24512	2	Nonresponders	49	P	0.00121908
ERK	Calcoco1_S11	14.3176	2	Nonresponders	49	P	-1.03721
Gsk3b_S9	Cap1_S307	7.53183	2	Nonresponders	49	P	-0.0150357
Cdk16_S110	Ccny_S324	3.93986	2	Nonresponders	49	P	0.000980759
Cdk16_S110	Ccny_S326	2.24309	2	Nonresponders	49	P	0.00226224
PKB473	Cdc25b_S372	15.4929	2	Nonresponders	49	P	-0.0642122
ERK	Cdc42ep1_S121	8.20841	2	Nonresponders	49	D	0.265807
ERK	Cdc42ep1_S207	3.56143	2	Nonresponders	49	D	0.297475
ERK	Cdc42ep1_S332	13.3996	2	Nonresponders	49	PM	-0.665156
Mdm2_S183	Cdkn2aip_S169	9.56646	2	Nonresponders	49	P	-1.4493e-10
Src_S17	Celf2_S27	0.863241	2	Nonresponders	49	P	-0.0190404
Clasp2_S762	Clip2_S205	11.9867	2	Nonresponders	49	D	0.00167681
Clasp2_S688	Clip2_S208	9.22291	2	Nonresponders	49	P	-2.81902e-14
Clasp2_S688	Clip2_S212	13.2723	2	Nonresponders	49	P	-3.01122e-14
Clasp2_S762	Clip2_S924	11.2785	2	Nonresponders	49	D	0.00326928
ERK	Clk3_S173	6.51629	2	Nonresponders	49	P	-0.129132
ERK	Clk3_S175	12.4202	2	Nonresponders	49	P	-0.355851
ERK	Clk3_S197	8.63467	2	Nonresponders	49	P	-0.0509402
ERK	Clk3_S199	13.9576	2	Nonresponders	49	P	-0.0509402
ERK	Clk3_S224	14.9412	2	Nonresponders	49	P	-0.00694388
ERK	Clk3_S226	11.2807	2	Nonresponders	49	P	-0.00189926
ERK	Clk3_S283	7.14123	2	Nonresponders	49	D	0.0905837
Prkaca_T198	Csnk1d_S328	6.14819	2	Nonresponders	49	P	1.62792e-06
Axin1_S615	Csnk1d_S331	7.26469	2	Nonresponders	49	P	0.012009
Mtor_S2481	Cycs_T29	12.9071	2	Nonresponders	49	P	-0.0369516
PKB473	Daxx_T524	6.44571	2	Nonresponders	49	D	-0.135418
Ilk_S232	Ddx20_S673	13.8034	2	Nonresponders	49	P	-0.000971326
Ilk_S232	Ddx20_S678	3.84981	2	Nonresponders	49	P	-0.0145894
Ilk_S232	Ddx20_S679	15.4926	2	Nonresponders	49	PM	-0.00366917
ERK	Dmtn_S226	1.38733	2	Nonresponders	49	D	0.239994
ERK	Dync1li1_S510	9.9227	2	Nonresponders	49	P	-0.525741
Pdpk1_S244	Eef1d_S133	0.592092	2	Nonresponders	49	P	0.000702232
Rps6ka1_S363	Eef1d_S162	5.34846	2	Nonresponders	49	P	-3.39787e-12
Rps6ka1_S363	Eef1d_T147	4.96485	2	Nonresponders	49	P	-0.0108975
Prkaca_S339	Eif2s2_S2	8.63452	2	Nonresponders	49	P	-0.00221908
Mtor_S2478	Eif3b_S120	3.74128	2	Nonresponders	49	D	0.00537495
Rptor_S719	Eif3b_S123	13.7193	2	Nonresponders	49	P	-0.0100656
Rptor_S719	Eif3b_S68	6.21114	2	Nonresponders	49	D	0.0841032
Rptor_S859	Eif3b_S68	6.21114	2	Nonresponders	49	P	0.0841032
Mtor_S2448	Eif3b_S79	10.9494	2	Nonresponders	49	D	-0.0033014
Rptor_S722	Eif3b_S90	12.2165	2	Nonresponders	49	P	0.00435294
Akt1_S122	Eif4ebp1_S2	4.24117	7	Nonresponders	49	PM	-0.521111
Rps6kb1_S452	Eif4ebp1_S2	4.24117	2	Nonresponders	49	P	-0.521111
Mtor_S2481	Eif4ebp2_S65	15.4883	2	Nonresponders	49	P	0.0746455
Mtor_S2448	Eif4ebp2_T70	4.05273	2	Nonresponders	49	PM	-0.0118338
Prkaca_S339	Eif4enif1_S563	14.4643	2	Nonresponders	49	P	-0.00185246
Prkaca_S339	Eif4enif1_S73	7.19948	2	Nonresponders	49	D	0.133427
Rps6kb1_S452	Eif4enif1_S73	7.19948	2	Nonresponders	49	D	0.133427
Prkaca_T198	Eif4enif1_S77	10.238	2	Nonresponders	49	P	1.62792e-06
Prkcd_S688	Eif4enif1_S949	9.36761	2	Nonresponders	49	P	0.000228651
Pdcd4_S76	Eif4g1_S1146	1.14848	2	Nonresponders	49	PM	-0.00448337
Pdcd4_S76	Eif4g1_S1147	7.09973	2	Nonresponders	49	P	0.0119531
Pdcd4_S313	Eif4g1_S1149	12.7192	2	Nonresponders	49	D	-0.0554853
Pdcd4_S76	Eif4g1_S1149	12.7192	2	Nonresponders	49	P	-0.0554853
Pdcd4_S457	Eif4g1_S1211	9.80375	2	Nonresponders	49	D	0.198965
Src_S17	Evl_S335	10.9001	2	Nonresponders	49	P	-0.00591865
Akt1_S126	Faf1_S269	9.2528	2	Nonresponders	49	P	-0.0158017
PKB473	Faf1_S581	11.1325	2	Nonresponders	49	P	0.00300742
Src_S17	Fermt2_S339	7.34058	2	Nonresponders	49	P	-0.00396694
Ulk1_T665	Fundc1_S13	12.0736	2	Nonresponders	49	D	-0.00509726
Klc2_S579	Fyco1_T372	9.44841	2	Nonresponders	49	P	0
ERK	Gigyf2_S237	12.3619	2	Nonresponders	49	P	-0.257535
ERK	Gigyf2_T383	13.747	2	Nonresponders	49	P	-0.345907
Ptpn12_S434	Git2_S359	4.87655	2	Nonresponders	49	D	-0.0353465
PKB473	Hirip3_S134	6.21453	2	Nonresponders	49	P	0.00402254
Akt1_S122	Hirip3_S292	5.18629	2	Nonresponders	49	P	1.60631e-06
Akt1_S126	Hirip3_S295	5.73264	2	Nonresponders	49	P	-3.96656e-10
Akt1_S124	Hirip3_S296	5.73264	2	Nonresponders	49	P	-4.47121e-11
Akt1_S129	Hirip3_T135	3.15965	2	Nonresponders	49	P	-5.28469e-12
Prkaca_S339	Hlcs_S124	13.4108	2	Nonresponders	49	D	0.00408526
Rps6kb1_S447	Hsf1_S307	8.89288	2	Nonresponders	49	P	-0.0625034
Cdk9_T186	Htatsf1_S441	7.02354	2	Nonresponders	49	P	0.043394
Cdk9_T186	Htatsf1_S446	5.78322	2	Nonresponders	49	P	0.00359353
Cdk9_T186	Htatsf1_S528	11.4848	2	Nonresponders	49	P	0.045909
Cdk9_T186	Htatsf1_S578	11.4188	2	Nonresponders	49	P	0.000145873
Cdk9_T186	Htatsf1_S598	6.95461	2	Nonresponders	49	P	0.125168
Cdk9_T186	Htatsf1_S613	11.9378	2	Nonresponders	49	D	-0.173805
Cdk9_T186	Htatsf1_S645	4.48745	2	Nonresponders	49	P	0.000145853
Cdk9_T186	Htatsf1_S679	2.27481	2	Nonresponders	49	P	0.0111596
Cdk9_T186	Htatsf1_S697	13.3023	2	Nonresponders	49	P	0.000145981
Cdk9_T186	Htatsf1_S705	8.42151	2	Nonresponders	49	D	-0.207502
Cdk9_T186	Htatsf1_S724	14.9267	2	Nonresponders	49	P	0.000145398
Ptpn11_Y546	Ifngr1_S370	12.4008	2	Nonresponders	49	P	-0.00157077
Ptpn11_Y546	Ifngr1_T302	2.56502	2	Nonresponders	49	P	-0.00228667
Ctnnb1_S552	Igf2bp1_S181	7.83902	2	Nonresponders	49	P	-9.92989e-11
Rps6ka1_S363	Irf3_S130	8.5709	2	Nonresponders	49	D	0.0615936
Rps6ka1_S363	Irf3_S131	6.54777	2	Nonresponders	49	D	0.0489451
Rps6ka1_S363	Irf3_S135	5.33756	2	Nonresponders	49	P	-0.00467736
Mtor_T2474	Larp1_S302	5.88762	2	Nonresponders	49	D	0.158183
Mtor_S2481	Larp1_S494	4.03521	2	Nonresponders	49	D	0.0119369
Mtor_S2478	Larp1_S498	8.11699	2	Nonresponders	49	P	-0.0245117
Mtor_S2481	Larp1_S604	10.312	2	Nonresponders	49	D	0.0492311
Prkaca_S339	Larp1_S608	9.23469	2	Nonresponders	49	P	-2.37054e-14
Mtor_T2473	Larp1_S743	1.61904	2	Nonresponders	49	P	-0.0738366
Mtor_S2481	Larp1_S801	14.7885	2	Nonresponders	49	P	-0.0366377
Mtor_T2473	Larp1_S81	5.06548	2	Nonresponders	49	P	-0.0152091
Mtor_S2448	Larp1_T503	2.02339	2	Nonresponders	49	P	0.0210338
Mtor_S2448	Larp1_T759	12.7894	2	Nonresponders	49	P	0.0273962
PKB308	Luc7l2_S283	3.18733	2	Nonresponders	49	P	-0.00322382
Akt1_S126	Luc7l2_S285	6.82491	2	Nonresponders	49	P	-0.0132176
Akt1_S126	Luc7l2_S383	4.63496	2	Nonresponders	49	P	-8.5083e-12
Akt1_S126	Luc7l2_S384	3.28966	2	Nonresponders	49	P	-7.27617e-05
Rps6ka4_S347	Luzp1_S703	2.78291	2	Nonresponders	49	P	-0.00471388
Prkaca_S339	Matr3_S596	5.97313	2	Nonresponders	49	P	-0.0289728
Prkaca_T198	Matr3_S604	10.0251	2	Nonresponders	49	P	0
Prkaca_S339	Matr3_S619	9.58692	2	Nonresponders	49	D	0.00408532
Srpk2_S488	Mta1_S465	12.9154	2	Nonresponders	49	P	-1.18463e-10
ERK	Mtmr2_S77	11.1207	2	Nonresponders	49	P	-1.68154e-10
Src_S17	Myh9_S1943	9.60983	2	Nonresponders	49	P	-0.00562392
Src_S17	Myh9_T1939	7.43092	2	Nonresponders	49	P	-0.005733
ERK	Myo9b_S1274	3.42278	2	Nonresponders	49	P	-0.397299
Irs1_S522	Nck1_S85	13.2276	2	Nonresponders	49	PM	0.0157046
PKB308	Ncl_S145	3.20996	2	Nonresponders	49	D	0.143533
Akt1_S124	Ncl_S157	12.8545	2	Nonresponders	49	D	0.00751748
PKB308	Ncl_S28	9.8743	2	Nonresponders	49	D	0.180746
Akt1_S124	Ncl_S34	14.4658	2	Nonresponders	49	D	0.0127407
PKB473	Ncl_S40	7.57938	2	Nonresponders	49	D	-0.0295923
PKB473	Ncl_S403	15.2084	2	Nonresponders	49	P	0.0816266
PKB473	Ncl_S41	7.5794	2	Nonresponders	49	D	-0.0295975
Casp7_S16	Nedd4_T287	10.0208	2	Nonresponders	49	P	2.85105e-14
Wnk1_S2099	Nedd4l_S371	9.5242	2	Nonresponders	49	D	-0.894052
Wnk1_S2099	Nedd4l_S484	3.68312	2	Nonresponders	49	P	0.133164
Src_S17	Nmt1_S47	4.61919	2	Nonresponders	49	P	-0.0357253
Src_S17	Nmt1_S69	3.69774	2	Nonresponders	49	P	-0.000341546
PKB473	Noc2l_S673	11.0216	2	Nonresponders	49	D	-0.0585158
PKB473	Noc2l_S674	11.0827	2	Nonresponders	49	D	-0.0583371
Cdk9_T186	Npm1_S70	15.4656	2	Nonresponders	49	P	0.245224
Ulk1_S479	Nr3c2_S250	10.5396	2	Nonresponders	49	D	0.131922
Ulk1_T665	Nr3c2_S250	10.5396	2	Nonresponders	49	D	0.131922
PKB308	Nrip1_S519	4.89954	2	Nonresponders	49	D	0.259197
Mtor_T2473	Oxsr1_S359	11.2585	2	Nonresponders	49	P	-0.388163
ERK	Pak2_S141	14.5689	2	Nonresponders	49	P	-0.594318
Rps6ka4_S347	Paxbp1_S316	0.809647	2	Nonresponders	49	D	0.0451185
Casp8_S213	Pcyt1a_S319	14.5671	2	Nonresponders	49	P	-0.195052
Casp8_S213	Pcyt1a_S323	6.00184	2	Nonresponders	49	P	-0.0966536
Casp8_S213	Pcyt1a_S347	7.9851	2	Nonresponders	49	D	0.290565
Src_S17	Pdha1_S293	13.7876	2	Nonresponders	49	P	-0.00562367
ERK	Pdxdc1_S718	10.1549	2	Nonresponders	49	P	-0.400953
ERK	Pdxdc1_S721	6.22055	2	Nonresponders	49	P	-0.37457
ERK	Pdxdc1_S724	5.72273	2	Nonresponders	49	P	-0.350948
ERK	Pdxdc1_S736	9.90087	2	Nonresponders	49	P	-0.0509402
ERK	Pdxdc1_S748	5.83091	2	Nonresponders	49	P	-0.786386
ERK	Pdxdc1_T720	9.34279	2	Nonresponders	49	P	-0.19684
ERK	Pinx1_S233	7.45636	2	Nonresponders	49	D	0.246499
Prkaca_T198	Pkd2_S810	12.5054	2	Nonresponders	49	P	1.62792e-06
Prkaca_S339	Plec_S4241	6.77583	2	Nonresponders	49	P	-0.00408504
Casp8_S213	Plec_S4248	11.0772	2	Nonresponders	49	P	-0.0288994
Casp8_S213	Plec_S4472	15.4524	2	Nonresponders	49	P	-0.016183
Camkk2_S99	Prkag2_S113	14.9016	2	Nonresponders	49	D	-0.119701
Gsk3b_S9	Prkar2a_S97	3.20792	2	Nonresponders	49	P	-1.5465e-10
Insr_Y1180	Prkci_T411	10.7303	2	Nonresponders	49	PM	0.00840167
Srpk2_S488	Prpf40a_S879	12.703	2	Nonresponders	49	P	-0.261752
Brd4_S1154	Prpf40a_S881	4.9723	2	Nonresponders	49	D	0.0712243
Srpk2_S491	Prpf40a_S884	5.9474	2	Nonresponders	49	D	-0.0425645
Src_S17	Ptpn21_S799	10.3895	2	Nonresponders	49	P	9.61028e-16
Casp8_S213	Ralbp1_S29	5.8911	2	Nonresponders	49	P	0.088045
Casp8_S213	Ralbp1_T60	2.56559	2	Nonresponders	49	P	-0.00384063
Akt1_S126	Ralgapa2_S362	9.76578	2	Nonresponders	49	D	0.0280708
PKB308	Ralgapa2_S373	1.02058	2	Nonresponders	49	P	-0.0837958
Akt1_S124	Ralgapa2_S375	11.4725	2	Nonresponders	49	P	-0.00661016
Akt1_S122	Ralgapa2_S376	14.426	2	Nonresponders	49	D	-0.0398687
PKB308	Ralgapa2_S376	14.426	2	Nonresponders	49	P	-0.0398687
Akt1_S122	Ralgapa2_S379	9.84117	2	Nonresponders	49	P	0.000148693
PKB308	Ralgapa2_S765	10.1939	2	Nonresponders	49	PM	-0.0476077
PKB308	Ralgapa2_S816	9.65915	2	Nonresponders	49	P	-0.50919
Akt1_S122	Ralgapa2_S858	12.4216	2	Nonresponders	49	P	0.00076316
Src_S17	Rbm10_S723	12.8627	2	Nonresponders	49	D	0.00582285
Src_S17	Rbm10_S89	6.7629	2	Nonresponders	49	P	-3.15217e-13
Brd4_S1154	Rfc1_T109	15.0907	2	Nonresponders	49	P	-0.00222138
Ulk1_S549	Sec16a_S2315	5.91494	2	Nonresponders	49	PM	-0.0328795
Src_S17	Sf3b2_S292	11.4204	2	Nonresponders	49	P	-1.60171e-16
Src_S17	Sf3b2_S418	7.35274	2	Nonresponders	49	P	-0.0332518
Src_S17	Sf3b2_S419	7.35274	2	Nonresponders	49	P	-0.0332522
Src_S17	Sf3b2_T763	7.7862	2	Nonresponders	49	D	0.00562429
Src_S17	Sh3bp1_S456	5.98788	2	Nonresponders	49	P	-0.00562369
PKB308	Sh3bp4_S278	2.96526	2	Nonresponders	49	P	-0.00140315
PKB308	Slc9a3r1_S263	7.23161	2	Nonresponders	49	P	-0.0223778
PKB308	Slc9a3r1_S264	11.6318	2	Nonresponders	49	P	-0.0119657
Akt1_S126	Slc9a3r1_S275	9.24411	2	Nonresponders	49	D	0.02807
Akt1_S129	Slc9a3r1_S285	8.62703	2	Nonresponders	49	P	-0.0177201
Akt1_S124	Slc9a3r1_S297	11.9425	2	Nonresponders	49	P	-0.00279902
Akt1_S126	Snip1_S18	7.45765	2	Nonresponders	49	D	0.0280706
PKB308	Snip1_S33	7.4403	2	Nonresponders	49	D	0.325077
Akt1_S126	Snip1_S48	10.0462	2	Nonresponders	49	D	0.028167
PKB308	Snip1_S50	3.39385	2	Nonresponders	49	D	0.250983
PKB473	Snrnp70_S226	1.39337	2	Nonresponders	49	D	0.141186
Akt1_S124	Snrnp70_S408	14.4256	2	Nonresponders	49	D	0.00944893
Insr_Y1179	Snx1_S32	5.12705	2	Nonresponders	49	D	0.184778
Insr_Y1175	Snx1_S39	9.30049	2	Nonresponders	49	D	0.189127
Map2k4_S78	Spag9_S245	13.6433	2	Nonresponders	49	P	-0.0143211
Map2k4_S78	Spag9_S691	13.1676	2	Nonresponders	49	PM	0.063313
Map3k3_S166	Spag9_S716	6.64672	2	Nonresponders	49	P	0.0184234
PKB473	Srek1_S581	13.0137	2	Nonresponders	49	P	5.33371e-13
PKB473	Srek1_S602	2.64989	2	Nonresponders	49	D	-0.0464529
Mtor_S2478	Srrm1_S211	6.33003	2	Nonresponders	49	D	0.00970418
Mtor_S2454	Srrm1_S220	4.87142	2	Nonresponders	49	D	-0.00528172
Mtor_T2473	Srrm1_S387	15.2197	2	Nonresponders	49	D	0.32661
Mtor_S2454	Srrm1_S389	13.7083	2	Nonresponders	49	D	-0.00986008
Mtor_T2473	Srrm1_S400	3.55959	2	Nonresponders	49	D	0.0228475
Mtor_S1261	Srrm1_S412	13.6169	2	Nonresponders	49	D	-0.0128989
Mtor_S1261	Srrm1_S427	6.1531	2	Nonresponders	49	P	0.0204936
Mtor_S2478	Srrm1_S429	10.0258	2	Nonresponders	49	D	0.00593936
Mtor_S2448	Srrm1_S448	4.83687	2	Nonresponders	49	D	-0.00549979
Mtor_T2474	Srrm1_S461	6.59905	2	Nonresponders	49	D	0.187963
Mtor_S2448	Srrm1_S550	13.9984	2	Nonresponders	49	D	-0.00917808
Mtor_S2478	Srrm1_S561	7.01107	2	Nonresponders	49	P	-4.11096e-11
Mtor_S2478	Srrm1_S563	7.01107	2	Nonresponders	49	P	-1.32183e-11
Mtor_S2481	Srrm1_S572	13.9428	2	Nonresponders	49	P	-1.41915e-11
Mtor_T2473	Srrm1_S574	7.30756	2	Nonresponders	49	P	-0.300218
Mtor_T2474	Srrm1_S591	4.5784	2	Nonresponders	49	D	0.176641
Mtor_S2478	Srrm1_S602	3.25007	2	Nonresponders	49	P	-3.28829e-11
Mtor_S1261	Srrm1_S616	11.7374	2	Nonresponders	49	PM	-0.148853
Mtor_S2481	Srrm1_S616	11.7374	2	Nonresponders	49	D	-0.148853
Mtor_T2473	Srrm1_S624	13.3644	2	Nonresponders	49	D	0.00024871
Mtor_S2454	Srrm1_S635	14.5921	2	Nonresponders	49	P	1.26375e-12
Mtor_T2474	Srrm1_S645	3.30114	2	Nonresponders	49	PM	0.000338933
Mtor_T2474	Srrm1_S647	3.36487	2	Nonresponders	49	PM	0.000276739
Mtor_S2454	Srrm1_S655	9.54068	2	Nonresponders	49	P	-0.150724
Mtor_S2448	Srrm1_S657	10.1305	2	Nonresponders	49	D	-0.0222738
Mtor_S2448	Srrm1_S664	9.6053	2	Nonresponders	49	PM	0.00176795
Mtor_S2478	Srrm1_S674	11.0464	2	Nonresponders	49	D	0.0136797
Mtor_T2473	Srrm1_S702	7.72674	2	Nonresponders	49	P	-2.77356e-11
Mtor_S2481	Srrm1_S704	7.72674	2	Nonresponders	49	P	-4.7715e-12
Mtor_T2474	Srrm1_S714	7.84534	2	Nonresponders	49	D	0.0278632
Mtor_S2481	Srrm1_S723	6.26808	2	Nonresponders	49	P	-0.00281108
Mtor_S2454	Srrm1_S725	5.97227	2	Nonresponders	49	P	0.000776487
Mtor_T2474	Srrm1_S731	13.8728	2	Nonresponders	49	D	0.0486946
Mtor_S2454	Srrm1_S733	2.31455	2	Nonresponders	49	P	0.000967846
Mtor_S2448	Srrm1_S743	8.29518	2	Nonresponders	49	D	0.154241
Mtor_T2474	Srrm1_S784	3.5675	2	Nonresponders	49	P	-0.170109
Mtor_T2474	Srrm1_S789	4.66443	2	Nonresponders	49	P	-0.0364694
Mtor_T2474	Srrm1_S793	11.5777	2	Nonresponders	49	D	0.00018366
Mtor_S2454	Srrm1_S795	5.80799	2	Nonresponders	49	D	-0.051467
Mtor_S2478	Srrm1_S814	15.1555	2	Nonresponders	49	D	0.0116839
Mtor_T2473	Srrm1_S832	9.24058	2	Nonresponders	49	P	-0.308624
Mtor_T2473	Srrm1_S838	15.3584	2	Nonresponders	49	D	0.0513808
Mtor_S2481	Srrm1_S843	2.73438	2	Nonresponders	49	D	0.0100837
Mtor_S2481	Srrm1_S915	15.4563	2	Nonresponders	49	D	0.0168847
Mtor_S2448	Srrm1_T404	9.60596	2	Nonresponders	49	D	-0.00878197
Mtor_S2454	Srrm1_T593	4.6281	2	Nonresponders	49	D	0.158692
Mtor_T2473	Srrm1_T600	3.61089	2	Nonresponders	49	P	-0.00172855
Mtor_S2448	Srrm1_T633	12.9298	2	Nonresponders	49	PM	0.00162467
Mtor_S2478	Srrm1_T834	15.0769	2	Nonresponders	49	P	-1.28762e-11
Mtor_T2473	Srrm1_T913	9.21639	2	Nonresponders	49	D	0.132266
Src_S17	Srrt_S67	5.44721	2	Nonresponders	49	D	0.00563499
Src_S17	Srrt_S74	10.8429	2	Nonresponders	49	P	0
Prkaca_S339	Srsf2_S187	8.7906	2	Nonresponders	49	P	-0.0242739
Srpk2_S488	Srsf2_S189	10.5841	2	Nonresponders	49	P	-0.32686
Prkaca_S339	Srsf2_S191	5.31374	2	Nonresponders	49	P	-0.00257821
Srpk2_S491	Srsf2_S206	14.7714	2	Nonresponders	49	P	0.0192179
Prkaca_S339	Srsf2_S208	8.21918	2	Nonresponders	49	P	-0.0318295
Prkaca_S339	Srsf2_S212	9.73965	2	Nonresponders	49	D	0.00332279
Prkaca_S339	Srsf2_S220	4.81714	2	Nonresponders	49	D	0.00415097
Srpk2_S10	Srsf2_S26	7.8726	2	Nonresponders	49	D	-0.000739318
PKB308	Srsf5_S227	12.8484	2	Nonresponders	49	P	-0.00410598
Tnk2_Y827	Srsf5_S248	6.73328	2	Nonresponders	49	P	-7.55848e-12
PKB473	Srsf5_S251	14.9864	2	Nonresponders	49	D	0.0707693
PKB308	Srsf5_S251	14.9864	2	Nonresponders	49	D	0.0707693
Akt1_S122	Ssb_S92	10.2032	2	Nonresponders	49	P	0.00115576
ERK	Ssbp3_T360	3.81146	2	Nonresponders	49	P	-0.923801
Nr3c1_T159	Stat5a_S779	8.46471	2	Nonresponders	49	P	0.148166
Ptk2b_S375	Stub1_S20	4.43602	2	Nonresponders	49	P	1.62792e-06
Ptk2b_S375	Stub1_S24	5.40091	2	Nonresponders	49	P	1.62792e-06
ERK	Sympk_S1260	6.73335	2	Nonresponders	49	D	0.230557
Src_S17	Thrap3_S243	11.6846	2	Nonresponders	49	D	0.00583494
Src_S17	Thrap3_S315	9.5541	2	Nonresponders	49	P	-0.0176083
Src_S17	Thrap3_S403	13.4973	2	Nonresponders	49	D	0.00562685
Src_S17	Thrap3_S53	7.07935	2	Nonresponders	49	D	0.00655696
Src_S17	Thrap3_S55	15.4809	2	Nonresponders	49	D	0.0291076
Src_S17	Thrap3_S669	8.92802	2	Nonresponders	49	P	-1.02285e-12
Src_S17	Thrap3_S924	9.53076	2	Nonresponders	49	D	0.00562394
PKB308	Tiam1_S231	15.2092	2	Nonresponders	49	D	0.102701
Prkaa1_S496	Tomm34_S186	5.65506	2	Nonresponders	49	P	-0.297986
ERK	Top2b_S1400	5.51159	2	Nonresponders	49	D	0.288791
ERK	Top2b_S1453	1.3354	2	Nonresponders	49	D	0.499699
ERK	Top2b_S1509	7.62684	2	Nonresponders	49	P	-1.68187e-10
ERK	Top2b_S1511	9.54255	2	Nonresponders	49	P	-0.0464956
ERK	Top2b_S1513	6.93031	2	Nonresponders	49	P	-0.0035526
ERK	Top2b_S1539	4.30262	2	Nonresponders	49	P	-0.0903945
Rps6ka1_S363	Trim24_S745	12.1124	2	Nonresponders	49	P	-3.12494e-12
Rps6ka1_S363	Trim24_S812	7.04152	2	Nonresponders	49	P	-6.52089e-12
PKB308	Trip10_S296	9.95501	2	Nonresponders	49	P	-0.0118588
ERK	Ubap2l_S492	14.1923	2	Nonresponders	49	D	0.0883163
ERK	Ubap2l_S502	2.71465	2	Nonresponders	49	D	0.130113
Mtor_S1261	Ubr4_S2715	2.92236	2	Nonresponders	49	D	-0.0587138
Mtor_T2473	Ubr4_S2716	6.36769	2	Nonresponders	49	P	-0.00273399
Mtor_T2474	Ubr4_S2719	3.73797	2	Nonresponders	49	PM	6.95357e-05
Mtor_T2473	Ubr4_S2892	3.53259	2	Nonresponders	49	P	-0.218136
Mtor_S2448	Ubr4_T2721	12.0748	2	Nonresponders	49	D	-0.0179996
Bcr_S461	Unc119_S37	6.56155	2	Nonresponders	49	P	0.0304732
Bcr_S461	Unc119_S39	13.8198	2	Nonresponders	49	D	-0.00686963
Gak_S824	Uso1_S940	15.4065	2	Nonresponders	49	PM	-0.00140132
Prkaa1_S496	Usp10_S208	7.11264	2	Nonresponders	49	D	0.716738
Prkaa1_S496	Usp10_S359	4.86764	2	Nonresponders	49	P	-0.202098
Akt1_S126	Usp14_S393	13.2007	2	Nonresponders	49	P	-0.0280694
Prkaca_T198	Usp20_S132	13.0475	2	Nonresponders	49	P	1.60171e-15
Prkaca_S339	Usp20_S369	8.53058	2	Nonresponders	49	P	-0.00440273
Prkaca_S339	Usp20_T378	5.61239	2	Nonresponders	49	P	-0.00638529
Akt1_S126	Usp8_S164	7.36854	2	Nonresponders	49	P	-0.0280642
PKB308	Usp8_S691	13.273	2	Nonresponders	49	P	-0.00256236
Wnk1_S2099	Wnk4_S783	11.666	2	Nonresponders	49	D	-0.18953
Prkaca_S339	Xrcc4_S230	4.15448	2	Nonresponders	49	D	0.0211128
Ahnak_S5303	Xrcc4_T231	3.89663	2	Nonresponders	49	D	0.106479
Src_S17	Ythdc1_S425	3.82682	2	Nonresponders	49	P	-2.98495e-12
Src_S17	Ythdc1_T148	15.0538	2	Nonresponders	49	P	-1.3448e-12
Map2k4_S78	Zak_S691	4.13849	2	Nonresponders	49	P	-1.64015e-13
Src_S17	Zc3h4_S917	14.9567	2	Nonresponders	49	P	-0.00615937
Mtor_S1261	Znf768_S135	9.42804	2	Nonresponders	49	PM	0.141997
Mtor_S1261	Znf768_S142	7.6003	2	Nonresponders	49	PM	-0.335646
Mtor_S2454	Znf768_S142	7.6003	2	Nonresponders	49	D	-0.335646
Mtor_S2454	Znf768_S191	11.9808	2	Nonresponders	49	P	1.85639e-12
Mtor_T2474	Znrf2_S107	2.13823	2	Nonresponders	49	P	-0.0847734
Mtor_S2481	Znrf2_S110	5.60231	2	Nonresponders	49	P	-0.0184918
Mtor_T2473	Znrf2_S113	2.71439	2	Nonresponders	49	P	-0.0218148
Mtor_T2473	Znrf2_S141	13.2473	2	Nonresponders	49	P	-0.055513
Mtor_S2448	Znrf2_S75	7.25898	2	Nonresponders	49	P	0.0338296
Akt1_S122	Zranb2_S191	12.5633	2	Nonresponders	49	D	0.146538
Srpk2_S488	Zranb2_S191	12.5633	3	Nonresponders	49	D	0.146538
PKB308	Zranb2_S315	3.79169	2	Nonresponders	49	PM	-0.00463409
PKB308	Zranb2_S317	3.79265	2	Nonresponders	49	PM	-0.00463432
Clk3_S224	Anks1a_S636	11.4181	2	Nonresponders	50	P	0
Clk3_S175	Anks1a_S663	10.0961	2	Nonresponders	50	PM	-0.094643
Pak2_S141	Arhgef6_S663	9.57975	7	Nonresponders	50	PM	-0.0604146
Arhgap1_S91	Bnip2_S114	12.6002	3	Nonresponders	50	P	-1.48446e-10
Nedd4_T287	Cblb_S476	6.36162	2	Nonresponders	50	P	3.07529e-14
Prkci_T411	Cdk7_S164	6.77522	2	Nonresponders	50	P	-0.00199328
Eef1d_T147	Eef1g_T46	9.89196	4	Nonresponders	50	P	-0.0239515
Prkci_T411	Llgl1_S986	7.96954	3	Nonresponders	50	P	0.00981479
Nck1_S85	Map4k4_S545	3.62272	2	Nonresponders	50	P	0.00485967
Nck1_S85	Map4k4_S579	3.62291	2	Nonresponders	50	P	0.00486236
Pak2_S141	Mapk6_S189	4.98511	3	Nonresponders	50	D	0.262059
Gsk3b_S9	Mark2_S514	14.6129	5	Nonresponders	50	D	0.0128886
Prkci_T411	Mark2_S514	14.6129	3	Nonresponders	50	D	0.0128886
Akt2_S478	Sik2_T484	13.0629	3	Nonresponders	50	D	0.0346957
Clk3_S175	Srsf1_S234	3.95448	2	Nonresponders	50	D	0.165886
Clk3_S173	Srsf1_S238	13.8787	2	Nonresponders	50	D	0.131451
Srek1_S581	Srsf3_S138	8.29356	2	Nonresponders	50	P	5.33691e-13
Srek1_S602	Srsf3_S140	6.06763	2	Nonresponders	50	P	-0.0270788
ERK	Arhgef2_S947	10.7183	6	Nonresponders	51	P	-0.911779
Mark2_S514	Arhgef2_S947	10.7183	4	Nonresponders	51	D	-0.911779
Cdk7_S164	Mnat1_S279	7.22845	4	Nonresponders	51	P	-0.00199305
Mark2_S514	Utrn_S933	8.76911	5	Nonresponders	51	P	0.00148362
Cdk7_S164	Xrcc1_S446	4.74908	2	Nonresponders	51	P	-0.00199308
Cdk7_S164	Xrn2_S448	12.1127	3	Nonresponders	51	P	-0.00199227
ERK	Aak1_S621	10.4474	1	Nonresponders	52	D	0.478215
Gsk3b_S219	Aak1_S622	10.7631	1	Nonresponders	52	D	0.169127
ERK	Aak1_S668	10.5942	1	Nonresponders	52	D	0.864152
ERK	Aak1_T672	10.3458	1	Nonresponders	52	D	0.00263353
Csnk1e_S408	Abcf1_S138	4.14241	1	Nonresponders	52	D	0.0071835
Csnk1e_S408	Abcf1_S194	13.2795	1	Nonresponders	52	D	0.00899911
Csnk1e_S408	Abcf1_S224	12.7969	1	Nonresponders	52	P	3.20343e-16
Csnk1e_S408	Abcf1_S90	9.16366	1	Nonresponders	52	P	-1.13866e-11
Rps6ka3_S375	Ablim1_S567	4.45175	1	Nonresponders	52	D	0.0341662
Insr_Y1175	Ablim1_S596	7.98446	1	Nonresponders	52	P	-0.00164688
Akt1_S126	Acap2_S379	10.879	1	Nonresponders	52	P	-9.61028e-16
Akt1_S122	Acap2_S384	12.5946	1	Nonresponders	52	PM	-0.108281
PKB308	Acap2_S384	12.5946	1	Nonresponders	52	P	-0.108281
Akt1_S122	Acap2_S387	8.44347	1	Nonresponders	52	P	0.00121314
Gsk3b_S9	Add1_S427	1.96934	1	Nonresponders	52	PM	0.0110377
Gsk3b_S9	Add1_S586	6.41581	1	Nonresponders	52	P	-0.00837333
Rps6ka3_S375	Add1_S724	13.1755	1	Nonresponders	52	P	-0.00695422
Rps6ka3_T365	Add3_S645	15.4103	1	Nonresponders	52	P	-0.0823299
Prkaca_S339	Add3_S649	8.64738	1	Nonresponders	52	P	-0.0017677
Prkaca_S339	Add3_S651	6.01705	1	Nonresponders	52	P	-0.0210018
Hdac1_S406	Aes_S196	11.6439	1	Nonresponders	52	P	-0.00172645
Gsk3b_S9	Aff1_S390	2.66369	1	Nonresponders	52	D	0.294872
Bag3_S274	Ago2_S829	15.0068	1	Nonresponders	52	D	0.0175961
Hspa4_T540	Aifm1_S267	12.073	1	Nonresponders	52	P	-1.54002e-11
ERK	Akap12_S613	3.38674	1	Nonresponders	52	P	-0.626616
ERK	Akap12_S615	4.28781	1	Nonresponders	52	P	-0.558576
Gsk3b_S219	Akap1_S134	13.2432	1	Nonresponders	52	P	-0.0498679
Gsk3b_S9	Akap1_S88	8.73834	1	Nonresponders	52	P	-0.00230225
Map3k3_S166	Akap8l_S284	14.7454	1	Nonresponders	52	D	-0.0143693
Irs1_S343	Akt2_S126	9.10935	1	Nonresponders	52	D	0.0835121
Mtor_T2473	Akt2_S126	9.10935	3	Nonresponders	52	PM	0.0835121
Mtor_S2481	Amotl2_S217	3.84577	1	Nonresponders	52	P	-0.00763194
Gsk3b_S9	Anapc1_S1347	6.83993	1	Nonresponders	52	P	-0.0723563
Insr_Y1180	Anapc4_S777	5.14252	1	Nonresponders	52	D	0.274578
Wnk1_S1845	Anks1a_S668	14.9026	1	Nonresponders	52	P	-0.0038415
Wnk1_S1842	Anks1a_S677	13.7593	1	Nonresponders	52	D	-0.00480509
Wnk1_S1845	Anks1a_S677	13.7593	1	Nonresponders	52	P	-0.00480509
Wnk1_S1845	Anks1a_S679	13.9154	1	Nonresponders	52	PM	-0.000975792
Wnk1_S2099	Anks1a_S903	11.1719	1	Nonresponders	52	D	-0.387738
Gsk3b_S9	Api5_S464	7.40091	1	Nonresponders	52	P	-3.01122e-14
Rps6ka3_S415	Arfgef2_S1518	5.06807	1	Nonresponders	52	D	0.359179
Rps6ka3_T365	Arfgef2_S1520	3.06931	1	Nonresponders	52	P	-0.0357003
Rps6ka3_S375	Arfgef2_S1535	3.41804	1	Nonresponders	52	P	-0.282302
Rps6ka3_S715	Arfgef2_S227	9.13996	1	Nonresponders	52	P	-0.0392943
Rps6ka3_S375	Arfgef2_T224	8.73881	1	Nonresponders	52	P	-0.0148828
Rps6ka3_S369	Arhgap12_S163	8.09072	1	Nonresponders	52	D	-0.455711
Gsk3b_S9	Arhgap12_S199	15.0891	1	Nonresponders	52	D	0.00340947
Gsk3b_S219	Arhgap12_S211	14.6881	1	Nonresponders	52	P	-0.0995037
Gsk3b_S9	Arhgap12_S238	12.4232	1	Nonresponders	52	P	-0.0036094
Rps6ka3_S369	Arhgap12_T229	5.21031	1	Nonresponders	52	P	0.0910582
Mdm2_S163	Arhgap24_S374	14.8934	1	Nonresponders	52	D	0.0951377
Mdm2_S163	Arhgap24_S390	4.93896	1	Nonresponders	52	D	0.0562816
Mdm2_S163	Arhgap24_S397	7.21037	1	Nonresponders	52	P	-0.0510265
Mdm2_S163	Arhgap24_S405	6.0027	1	Nonresponders	52	D	0.0566093
Ptpn11_Y546	Arhgap35_S985	8.6299	1	Nonresponders	52	P	-1.68568e-06
ERK	Arhgef17_T695	6.93386	1	Nonresponders	52	P	-0.753538
Gsk3b_S9	Arhgef2_S143	12.8659	1	Nonresponders	52	P	-0.0170244
Gsk3b_S9	Arhgef2_S166	4.66369	1	Nonresponders	52	P	-0.0189798
Gsk3b_S9	Arhgef2_S169	4.49328	1	Nonresponders	52	P	-0.0471808
Arhgef12_S638	Arhgef7_S228	1.03067	1	Nonresponders	52	P	-0.123753
Gsk3b_S9	Arid1a_S697	5.41369	1	Nonresponders	52	D	0.0462952
Gsk3b_S219	Arid4b_S295	13.9647	1	Nonresponders	52	P	-0.0995037
Gsk3b_Y216	Arid4b_S296	14.8639	1	Nonresponders	52	D	0.0110857
Gsk3b_S9	Arid4b_S839	14.8208	1	Nonresponders	52	D	0.172838
Prkaca_S339	Arpp19_S95	1.846	1	Nonresponders	52	P	-0.00342339
Tjp2_S147	Arvcf_T637	13.6563	1	Nonresponders	52	PM	0.0203711
ERK	Atn1_S101	12.4741	1	Nonresponders	52	D	0.284741
Csnk1e_S408	Atn1_S107	8.02902	1	Nonresponders	52	D	0.0552807
Rps6ka3_T365	Atn1_S34	3.75676	1	Nonresponders	52	P	-0.0481408
Rps6ka3_S369	Atn1_S77	6.20069	1	Nonresponders	52	PM	0.375399
Rps6ka3_S715	Atn1_S77	6.20069	1	Nonresponders	52	D	0.375399
Gsk3b_Y216	Atn1_S79	11.924	1	Nonresponders	52	P	-0.0110854
Insr_Y1179	Baiap2_S367	12.2018	1	Nonresponders	52	D	0.0897226
Src_S17	Bckdk_S33	9.60189	1	Nonresponders	52	P	-0.000489699
Src_S17	Bckdk_T32	14.7895	1	Nonresponders	52	P	-0.033461
Gsk3b_S9	Bcl9_T155	9.48681	1	Nonresponders	52	PM	7.83163e-05
Rps6ka3_S375	Bclaf1_S395	14.3159	1	Nonresponders	52	D	0.0375099
Rps6ka3_S375	Bclaf1_S529	11.5368	1	Nonresponders	52	D	0.0449706
Rps6ka3_S369	Bclaf1_T400	10.7147	1	Nonresponders	52	PM	0.629471
Rps6ka3_S715	Bclaf1_T400	10.7147	1	Nonresponders	52	D	0.629471
Gsk3b_S9	Bin1_S296	3.18721	1	Nonresponders	52	P	-0.0384821
Gsk3b_S9	Bin1_S298	4.73807	1	Nonresponders	52	P	-0.00783061
Gsk3b_Y216	Bin1_S304	8.26682	1	Nonresponders	52	P	6.40685e-16
Gsk3b_S9	Bin1_S324	4.75113	1	Nonresponders	52	P	-0.252708
Gsk3b_S9	Bin1_S334	4.67301	1	Nonresponders	52	P	-0.00932952
Prkaca_S339	Bnip3_S55	3.09021	1	Nonresponders	52	P	-0.00635328
Prkaca_T198	Bnip3_S56	7.73317	1	Nonresponders	52	P	1.62792e-06
Prkaca_S339	Bnip3_S64	13.2064	1	Nonresponders	52	D	0.00249667
Prkaca_S339	Bnip3_S77	15.2837	1	Nonresponders	52	P	-0.000646841
Prkaca_S339	Bnip3_S88	5.4456	1	Nonresponders	52	D	0.0102197
Prkaca_S339	Bnip3_T66	13.716	1	Nonresponders	52	P	-0.00371865
Prkaca_S339	Bnip3_T86	11.0505	1	Nonresponders	52	P	-0.00215948
Ep300_S1037	Bnip3l_S117	7.18691	1	Nonresponders	52	P	0.0016536
Ep300_S1037	Bnip3l_S118	5.94718	1	Nonresponders	52	P	0.0131251
Ep300_S1037	Bnip3l_S120	13.7588	1	Nonresponders	52	P	0.013125
Ep300_S1037	Bnip3l_S65	6.2451	1	Nonresponders	52	P	0.0744726
Gsk3b_S9	Brd2_S497	9.64946	1	Nonresponders	52	P	-0.00504988
Gsk3b_Y216	Brd2_S500	15.4557	1	Nonresponders	52	P	-0.0110815
Csnk1e_S408	Brd3_S262	1.938	1	Nonresponders	52	P	-0.0408273
ERK	Brd4_S603	0.645194	1	Nonresponders	52	P	-0.131881
Prkcd_S688	Cabin1_S1702	3.67077	1	Nonresponders	52	P	-0.00108267
Rps6kb1_S441	Camk2d_S333	13.0068	1	Nonresponders	52	P	-1.56103e-12
Ifngr1_S370	Camk2d_S472	13.8641	1	Nonresponders	52	P	-0.00157037
Gsk3b_S9	Camk2g_S319	7.64959	1	Nonresponders	52	P	-0.0012665
Rps6ka3_S369	Camk2g_S347	7.40256	1	Nonresponders	52	P	0.179064
Rps6ka3_S369	Camk2g_S350	4.74753	1	Nonresponders	52	PM	0.0362375
Rps6ka3_S369	Camk2g_S373	8.16155	1	Nonresponders	52	D	-0.0125318
Gsk3b_S9	Cbfa2t2_S400	9.87266	1	Nonresponders	52	P	-0.00611165
Atf2_T51	Cbfb_S173	6.95904	1	Nonresponders	52	PM	-0.547407
Atf2_T53	Cbfb_S173	6.95904	1	Nonresponders	52	P	-0.547407
Insr_Y1175	Cblb_S480	9.24902	1	Nonresponders	52	D	0.0848283
Insr_Y1180	Cblb_S484	3.49086	1	Nonresponders	52	P	-0.288411
Insr_Y1180	Cblb_S521	10.0646	1	Nonresponders	52	P	-0.0415751
Insr_Y1175	Cblb_S525	5.53679	1	Nonresponders	52	P	-0.00543512
Insr_Y1179	Cblb_S529	3.81265	1	Nonresponders	52	P	-0.0104794
Map3k3_S340	Ccar2_S222	5.34863	1	Nonresponders	52	P	1.62629e-06
Map3k3_S166	Ccar2_S612	6.82635	1	Nonresponders	52	PM	5.8498e-06
Map3k3_S166	Ccar2_S674	8.84516	1	Nonresponders	52	P	0.0106495
Akt1_S129	Ccm2_S393	5.6615	1	Nonresponders	52	D	0.00335291
Akt1_S126	Ccm2_T408	11.747	1	Nonresponders	52	P	-0.0280687
Prkaa1_S496	Ccny_S66	9.17279	1	Nonresponders	52	P	-0.0643114
Prkaa1_S496	Ccny_S83	11.4827	1	Nonresponders	52	PM	-0.0212675
Map3k3_S166	Cct5_S485	12.2348	1	Nonresponders	52	P	0.00154922
Map3k3_S166	Cct8_S537	5.32364	1	Nonresponders	52	P	5.77578e-13
Rps6ka3_S369	Cdc23_S588	14.9422	1	Nonresponders	52	P	0.0361123
Rps6ka3_S375	Cdc23_T596	4.96203	1	Nonresponders	52	P	-0.135972
Ripk1_S313	Cdc42bpa_S1721	13.4713	1	Nonresponders	52	P	-0.0162247
Ripk1_S313	Cdc42bpa_S1724	6.78807	1	Nonresponders	52	P	-0.165911
Gsk3b_S9	Cdk11b_S234	11.616	1	Nonresponders	52	D	0.286375
Gsk3b_Y216	Cdk11b_S47	5.18011	1	Nonresponders	52	P	-0.0110856
Gsk3b_S9	Cdk11b_S578	6.76589	1	Nonresponders	52	P	-2.67166e-13
Gsk3b_Y216	Cdk11b_S65	7.0082	1	Nonresponders	52	P	-0.0110854
Gsk3b_S9	Cdk11b_S741	7.78621	1	Nonresponders	52	PM	0.000332694
Gsk3b_S9	Cdk11b_T740	5.25149	1	Nonresponders	52	PM	2.06374e-05
Cdk7_S164	Cdk12_S1079	6.15432	1	Nonresponders	52	P	-0.00199305
Cdk7_S164	Cdk12_S300	12.7081	1	Nonresponders	52	P	-0.00199302
Cdk7_S164	Cdk12_S302	12.0604	1	Nonresponders	52	P	-0.00199303
Cdk7_S164	Cdk12_S340	2.58952	1	Nonresponders	52	P	-0.00199303
Cdk7_S164	Cdk12_S342	2.28387	1	Nonresponders	52	P	-0.00199305
Cdk7_S164	Cdk12_S344	5.39516	1	Nonresponders	52	P	-1.75598e-06
Cdk7_S164	Cdk12_S356	6.59364	1	Nonresponders	52	P	-0.00199082
Cdk7_S164	Cdk12_S358	6.59364	1	Nonresponders	52	P	-0.00199082
Cdk7_S164	Cdk12_S382	2.04664	1	Nonresponders	52	P	-0.00199308
Cdk7_S164	Cdk12_S384	7.2853	1	Nonresponders	52	P	-1.756e-06
Rps6ka3_S715	Cdk13_S316	7.2992	1	Nonresponders	52	P	-0.456605
Rps6ka3_T365	Cdk13_S318	14.9954	1	Nonresponders	52	P	-0.035216
Gsk3b_S9	Cdk13_S326	6.44918	1	Nonresponders	52	D	0.0434326
Gsk3b_S219	Cdk13_S359	15.1744	1	Nonresponders	52	P	-0.0995037
Rps6ka3_T365	Cdk13_S361	6.86109	1	Nonresponders	52	P	-0.0402729
Akt1_S122	Cdk13_S368	8.39789	1	Nonresponders	52	P	0.000727606
PKB308	Cdk13_S370	3.68788	1	Nonresponders	52	P	-0.0630416
PKB473	Cdk13_S384	5.97939	1	Nonresponders	52	D	-0.0613856
Gsk3b_S9	Cdk13_S396	6.95295	1	Nonresponders	52	D	0.0233207
PKB473	Cdk13_S398	12.9207	1	Nonresponders	52	D	-0.0522569
Gsk3b_S9	Cdk13_S401	1.96581	1	Nonresponders	52	D	0.0223081
PKB473	Cdk13_S438	4.23603	1	Nonresponders	52	D	-0.0313551
Gsk3b_Y216	Cdk13_S440	14.4491	1	Nonresponders	52	P	-1.51109e-11
Akt1_S122	Cdk13_T1225	5.39266	1	Nonresponders	52	P	0.000642832
PKB473	Cdk13_T871	5.08764	1	Nonresponders	52	D	-0.0411242
ERK	Cep170_S1048	5.85636	1	Nonresponders	52	D	0.617715
ERK	Cep170_S1102	12.71	1	Nonresponders	52	D	0.466036
ERK	Cep170_S358	8.32397	1	Nonresponders	52	D	0.696072
ERK	Cep170_S378	3.02698	1	Nonresponders	52	D	0.653314
ERK	Cep170_S829	15.0265	1	Nonresponders	52	D	-0.00210157
ERK	Cep170b_S1341	8.18757	1	Nonresponders	52	P	-0.725287
Rps6ka3_S375	Cfl2_S3	2.82571	1	Nonresponders	52	P	-0.0201483
Insr_Y1180	Chd4_S1535	6.22869	1	Nonresponders	52	P	-0.336942
Insr_Y1175	Chd4_S1570	7.00176	1	Nonresponders	52	P	-0.0855287
Insr_Y1175	Chd4_S428	5.44943	1	Nonresponders	52	D	0.0226773
Rps6ka3_S369	Clasrp_S285	12.927	1	Nonresponders	52	PM	0.494099
Rps6ka3_S715	Clasrp_S285	12.927	1	Nonresponders	52	D	0.494099
Rps6ka3_S375	Clasrp_S450	13.2614	1	Nonresponders	52	P	-2.74602e-05
Gsk3b_S219	Clasrp_S636	8.67586	1	Nonresponders	52	P	-0.0995037
Akt1_S124	Clasrp_S639	14.179	1	Nonresponders	52	P	-7.71289e-12
Rps6ka3_S375	Clasrp_S643	11.7105	1	Nonresponders	52	P	-0.000256722
Gsk3b_S219	Clmn_S925	3.78089	1	Nonresponders	52	P	-0.173808
Insr_Y1179	Cltc_Y434	8.22577	1	Nonresponders	52	P	-0.00934821
Git2_S359	Copa_S173	11.9669	1	Nonresponders	52	P	-0.0307717
Gsk3b_S9	Copa_S402	13.0576	1	Nonresponders	52	P	-0.00796772
Nup153_S218	Cpsf2_S419	4.0605	1	Nonresponders	52	D	0.495374
Nup153_S218	Cpsf2_S420	4.06075	1	Nonresponders	52	D	0.495411
Nup153_S218	Cpsf2_S423	4.06042	1	Nonresponders	52	D	0.493339
ERK	Crtc3_S329	12.4347	1	Nonresponders	52	D	0.256088
ERK	Crtc3_S62	1.71388	1	Nonresponders	52	P	-0.420815
Cdk9_T186	Csnk2b_S209	8.1717	1	Nonresponders	52	D	-0.035329
Polr2a_S1913	Ctdp1_S502	10.7447	3	Nonresponders	52	D	-0.543715
Rps6ka3_T365	Ctdp1_S502	10.7447	1	Nonresponders	52	P	-0.543715
Csnk1e_S408	Ctnna2_S651	4.72756	1	Nonresponders	52	P	-0.0552816
Gsk3b_S9	Ctnna2_S654	7.66896	1	Nonresponders	52	D	0.0298025
Gsk3b_Y216	Ctnna2_T653	15.0212	1	Nonresponders	52	P	-0.0110853
Csnk1e_S408	Ctnna2_T657	10.6886	1	Nonresponders	52	D	0.0133645
ERK	Ctnnd1_S230	8.47608	1	Nonresponders	52	D	0.551141
ERK	Ctnnd1_S252	14.1456	1	Nonresponders	52	D	0.705352
ERK	Ctnnd1_T863	8.42647	1	Nonresponders	52	D	0.646509
Gsk3b_S9	Ctps1_S574	3.95588	1	Nonresponders	52	PM	-0.00298655
Gsk3b_S9	Ctr9_S1037	9.96078	1	Nonresponders	52	D	0.0287746
Rps6ka3_S369	Ctr9_S1039	2.76409	1	Nonresponders	52	P	0.0706148
Rps6ka3_S375	Ctr9_S1041	3.81731	1	Nonresponders	52	P	-0.0118016
Rps6ka3_T365	Ctr9_S941	8.03245	1	Nonresponders	52	D	0.167688
Rps6ka3_S415	Ctr9_S943	3.45396	1	Nonresponders	52	D	0.295922
Rps6ka3_S715	Ctr9_S970	2.23462	1	Nonresponders	52	D	0.23631
Rps6ka3_S375	Ctr9_T925	3.85632	1	Nonresponders	52	D	0.0457111
Insr_T1177	Cyld_S417	8.1682	1	Nonresponders	52	D	0.0894336
Map3k3_S166	Dbn1_S142	1.13276	1	Nonresponders	52	P	0.00535138
Rps6ka3_T365	Dclk1_S307	6.38264	1	Nonresponders	52	P	-0.915839
Rps6ka3_S415	Dclk1_S32	12.0351	1	Nonresponders	52	P	-0.579085
Rps6ka3_S375	Dclk1_S337	2.45465	1	Nonresponders	52	P	-0.0298644
Rps6ka3_S715	Dclk1_S352	13.6753	1	Nonresponders	52	P	-0.786113
Rps6ka3_S715	Dclk1_S355	6.27268	1	Nonresponders	52	P	-0.73442
Rps6ka3_S715	Dclk1_S36	12.0204	1	Nonresponders	52	P	-0.78613
Ep300_S1037	Dcp1a_S162	14.7797	1	Nonresponders	52	P	0.0131254
Ep300_S1037	Dcp1a_S82	9.40801	1	Nonresponders	52	D	-0.00563248
Csnk1e_S408	Ddx21_S118	14.7366	1	Nonresponders	52	D	0.0552768
Csnk1e_S408	Ddx21_S155	5.88728	1	Nonresponders	52	D	0.0557107
Csnk1e_S363	Ddx21_S192	8.45875	1	Nonresponders	52	P	1.62792e-06
Csnk1e_S363	Ddx21_S243	7.09993	1	Nonresponders	52	P	-8.08577e-12
Csnk1e_S408	Ddx21_S244	14.8013	1	Nonresponders	52	P	-9.61028e-16
Csnk1e_S363	Ddx21_S245	13.8789	1	Nonresponders	52	P	-8.00536e-12
Rps6ka3_S369	Ddx23_S106	6.65108	1	Nonresponders	52	P	0.130508
Rps6ka3_S369	Ddx23_S108	12.6736	1	Nonresponders	52	PM	-0.00967643
Csnk1e_S408	Ddx24_S126	8.86137	1	Nonresponders	52	D	0.0552822
Csnk1e_S363	Ddx24_S334	4.6735	1	Nonresponders	52	P	-6.61476e-12
Gsk3b_S9	Ddx42_S104	1.69526	1	Nonresponders	52	D	0.0306483
Gsk3b_S9	Ddx42_S109	2.47714	1	Nonresponders	52	D	0.0361513
Gsk3b_S9	Ddx42_S111	3.32431	1	Nonresponders	52	D	0.0365413
Akt1_S124	Dennd1a_S520	7.97123	1	Nonresponders	52	P	-1.29166e-10
PKB308	Dennd1a_S592	6.23759	1	Nonresponders	52	P	-0.00378991
PKB473	Dennd1a_T707	4.73613	1	Nonresponders	52	P	0.001957
Gsk3b_S9	Dido1_S8	13.3216	1	Nonresponders	52	D	0.0170564
Csnk1e_S408	Dkc1_S451	6.94332	1	Nonresponders	52	D	0.0580618
Csnk1e_S408	Dkc1_T485	8.9451	1	Nonresponders	52	D	0.0457094
S6K	Dnajc2_S60	3.63051	1	Nonresponders	52	PM	-0.00132942
S6K	Dnajc2_S63	3.64214	1	Nonresponders	52	PM	-0.00163878
Rps6kb1_S441	Dnajc2_T48	6.888	1	Nonresponders	52	P	-0.154618
Gsk3b_S9	Dnm1_S770	1.40711	1	Nonresponders	52	P	-0.0324081
Gsk3b_S9	Dnm1_S774	2.12463	1	Nonresponders	52	P	-0.018145
Gsk3b_S9	Dnm1_T772	2.02748	1	Nonresponders	52	P	-0.0148064
Gsk3b_S9	Dock7_S1382	4.34175	1	Nonresponders	52	P	-0.0417703
Gsk3b_S9	Dock7_S1428	15.4225	1	Nonresponders	52	PM	-0.00362319
Gsk3b_S9	Dock7_S182	6.04033	1	Nonresponders	52	D	0.0144035
Gsk3b_S9	Dock7_S439	8.24383	1	Nonresponders	52	P	-0.000924287
Gsk3b_Y216	Dock7_S440	14.167	1	Nonresponders	52	P	-2.40257e-15
Gsk3b_S9	Dock7_S888	3.44285	1	Nonresponders	52	P	-0.0452388
Gsk3b_S9	Dock7_S898	8.23087	1	Nonresponders	52	P	-0.000427751
Gsk3b_S9	Dock7_S900	6.9879	1	Nonresponders	52	P	-3.44304e-12
Insr_Y1179	Dyrk1a_S739	13.3518	1	Nonresponders	52	PM	-0.0010175
Insr_Y1179	Dyrk1a_S749	5.05513	1	Nonresponders	52	P	-0.00276436
Rps6ka3_S369	Ebag9_S36	3.21977	1	Nonresponders	52	P	0.064844
PKB473	Eef2k_S365	8.27127	1	Nonresponders	52	P	0.112073
PKB473	Eif2ak3_S551	5.51676	1	Nonresponders	52	P	0.0275471
Gsk3b_S219	Eif2b4_S63	10.8611	1	Nonresponders	52	P	-0.0995037
Rptor_S859	Eif3c_S166	6.24527	1	Nonresponders	52	P	0.01694
Rptor_S859	Eif3c_S181	7.68787	1	Nonresponders	52	P	3.33822e-05
Mtor_T2474	Eif3c_S182	13.3671	1	Nonresponders	52	D	0.0423683
Rptor_S863	Eif3c_S182	13.3671	1	Nonresponders	52	D	0.0423683
Rptor_S863	Eif3c_S39	2.81896	1	Nonresponders	52	D	0.00817279
Rptor_S859	Eif3d_S161	14.472	1	Nonresponders	52	D	-0.014732
Mtor_S2454	Eif3h_S183	5.42836	1	Nonresponders	52	P	0.00297443
Casp8_S188	Eif4g2_S394	7.66248	1	Nonresponders	52	P	0.169
Casp7_S16	Eif4g2_T507	2.44658	1	Nonresponders	52	P	2.01544e-06
Casp8_S188	Eif4g3_S480	12.586	1	Nonresponders	52	P	0.0549186
Casp8_S188	Eif4g3_S481	12.586	1	Nonresponders	52	P	0.0549183
Casp8_S213	Eif4g3_S482	8.10617	1	Nonresponders	52	P	-0.00185444
Casp8_S188	Eif4g3_S483	8.93729	1	Nonresponders	52	P	0.16404
Csnk1e_S363	Eif5_S387	9.75036	1	Nonresponders	52	P	1.62792e-06
Csnk1e_S408	Eif5_S388	8.54422	1	Nonresponders	52	P	-0.00746327
Rps6ka3_T365	Eif5b_S108	9.36136	1	Nonresponders	52	P	-0.467964
Rps6ka3_S369	Eif5b_S114	2.42845	1	Nonresponders	52	P	0.212876
Csnk1e_S408	Eif5b_S137	14.1145	1	Nonresponders	52	P	-1.45605e-11
Rps6ka3_S375	Eif5b_S139	3.3104	1	Nonresponders	52	P	-0.00229979
Rps6ka3_S375	Eif5b_S183	5.79361	1	Nonresponders	52	P	-0.00761795
Rps6ka3_T365	Eif5b_S184	11.2801	1	Nonresponders	52	P	-0.475594
Rps6ka3_S715	Eif5b_S187	8.78652	1	Nonresponders	52	P	-0.377319
Rps6ka3_S369	Eif5b_S215	13.3071	1	Nonresponders	52	P	3.01122e-14
Rps6ka3_S715	Eif5b_S223	9.4363	1	Nonresponders	52	D	0.609416
Insr_T1177	Elavl1_S2	13.2071	1	Nonresponders	52	D	0.0393747
Prkaca_S339	Ensa_S2	12.3133	1	Nonresponders	52	P	-0.00382961
Rps6ka3_S715	Epb41l1_S430	5.56863	1	Nonresponders	52	D	0.786166
Gsk3b_S9	Epb41l1_S437	5.46609	1	Nonresponders	52	D	0.0139832
Gsk3b_S9	Epb41l1_S460	4.98102	1	Nonresponders	52	D	0.110712
Rps6ka3_T365	Epb41l1_S461	7.67783	1	Nonresponders	52	D	1.00719
Gsk3b_S9	Epb41l1_S465	10.8046	1	Nonresponders	52	D	0.0793764
Gsk3b_S9	Epb41l1_S509	13.4136	1	Nonresponders	52	D	0.0774782
Rps6ka3_T365	Epb41l1_S545	8.96992	1	Nonresponders	52	D	0.652778
Rps6ka3_S375	Epb41l1_S578	7.13633	1	Nonresponders	52	P	-0.0195648
Rps6ka3_T365	Epb41l1_S639	15.0346	1	Nonresponders	52	D	0.690019
Gsk3b_S9	Epb41l1_S648	5.52743	1	Nonresponders	52	P	-0.00448544
Rps6ka3_S369	Epb41l1_S650	5.69352	1	Nonresponders	52	P	0.015061
Rps6ka3_S369	Epb41l1_S665	14.4151	1	Nonresponders	52	P	0.13389
Gsk3b_S219	Epb41l1_S666	14.5439	1	Nonresponders	52	P	-0.171069
Rps6ka3_S715	Epb41l1_S684	12.0291	1	Nonresponders	52	D	0.103753
Rps6ka3_T365	Epb41l1_S69	7.92047	1	Nonresponders	52	D	0.639388
Gsk3b_S9	Epb41l1_S75	5.1162	1	Nonresponders	52	D	0.017576
Gsk3b_Y216	Epb41l1_S782	7.86477	1	Nonresponders	52	P	-0.0110854
Rps6ka3_S375	Epb41l1_T33	13.068	1	Nonresponders	52	P	-0.0217281
Rps6ka3_S369	Epb41l1_T549	11.3125	1	Nonresponders	52	P	0.230312
Rps6ka3_T365	Epb41l1_T685	3.53918	1	Nonresponders	52	D	0.369418
Rps6ka3_S369	Epb41l2_S116	4.50403	1	Nonresponders	52	P	0.219327
Rps6ka3_T365	Epb41l2_S18	11.5923	1	Nonresponders	52	P	-0.415309
Insr_Y1179	Epb41l2_S572	5.37787	1	Nonresponders	52	P	-3.84411e-15
Insr_T1177	Epb41l2_S63	10.7492	1	Nonresponders	52	P	-0.00675745
Csnk1e_S408	Epb41l3_S456	9.24053	1	Nonresponders	52	P	-0.0552819
Csnk1e_S408	Epb41l3_S96	13.8459	1	Nonresponders	52	P	-0.055282
Rps6ka3_S415	Epn2_S173	2.34436	1	Nonresponders	52	D	0.340283
Csnk1d_S328	Epn2_S192	13.8284	1	Nonresponders	52	P	1.5871e-06
Rps6ka3_S375	Epn2_S195	4.8756	1	Nonresponders	52	D	0.289663
Rps6ka3_S415	Epn2_S431	11.8211	1	Nonresponders	52	P	-0.408668
Rps6ka3_S715	Epn2_T453	4.28997	1	Nonresponders	52	P	-0.0355662
Gab2_T388	Eps15_S816	2.08896	1	Nonresponders	52	P	-0.1291
Gsk3b_S9	Eps15l1_S241	2.66139	1	Nonresponders	52	D	0.0709495
Gsk3b_S9	Eps15l1_S244	12.6796	1	Nonresponders	52	P	0.116428
Gsk3b_S9	Eps15l1_S255	5.49516	1	Nonresponders	52	P	-0.00390825
Gsk3b_S219	Eps15l1_S669	11.8379	1	Nonresponders	52	P	-0.164541
Gsk3b_S9	Eps15l1_S671	5.16134	1	Nonresponders	52	D	0.0197959
Map3k4_S454	Erc1_S17	9.35895	1	Nonresponders	52	P	0.0745073
Map3k3_S166	Erc1_S21	13.8324	1	Nonresponders	52	P	0.00742907
Map3k2_S347	Erc1_S415	10.3268	1	Nonresponders	52	P	0.00151425
Map3k3_S166	Erc1_T35	11.7243	1	Nonresponders	52	PM	0.00211355
Rps6ka3_S715	Exoc2_S432	11.2072	1	Nonresponders	52	P	-0.786149
Prkaca_S339	Exosc5_S23	14.6179	1	Nonresponders	52	D	0.0040852
Rps6ka1_S363	Fam53c_S234	4.70866	1	Nonresponders	52	P	-0.00971071
Rps6ka1_S363	Fam53c_S273	4.4743	1	Nonresponders	52	P	-0.0221761
ERK	Fam65a_S92	7.28265	1	Nonresponders	52	P	-0.139797
PKB308	Fas_S220	6.95395	1	Nonresponders	52	D	0.206172
PKB308	Fas_T211	7.37615	1	Nonresponders	52	PM	-2.19535e-05
Map3k3_S166	Fasn_S1720	4.23338	1	Nonresponders	52	P	0.00519975
Map3k3_S166	Fasn_S2199	13.4536	1	Nonresponders	52	D	0.0126711
Map3k3_S166	Fasn_S2201	10.1139	1	Nonresponders	52	P	0.010167
PKB473	Fgfr1op_S160	6.70836	1	Nonresponders	52	P	1.99573e-13
ERK	Fhod1_S524	4.1581	1	Nonresponders	52	P	-0.374623
ERK	Fhod1_S527	5.96755	1	Nonresponders	52	P	-0.637977
Ulk1_S477	Flcn_S62	7.11147	1	Nonresponders	52	D	-0.0240061
Ulk1_S450	Flii_S436	10.197	1	Nonresponders	52	P	-0.118113
Insr_Y1179	Fnbp1_S295	4.27751	1	Nonresponders	52	P	-0.0151393
Rps6ka3_S415	Fnbp4_S533	9.57738	1	Nonresponders	52	D	0.579093
Insr_Y1180	Fxr1_S435	4.45624	1	Nonresponders	52	P	-0.0226072
Insr_T1177	Fxr1_S438	2.42223	1	Nonresponders	52	P	-0.00254753
Insr_Y1180	Fxr1_S514	12.1296	1	Nonresponders	52	D	0.0939624
G3bp1_S149	G3bp2_S225	9.83044	1	Nonresponders	52	D	-0.00281909
G3bp1_S149	G3bp2_T227	15.4311	1	Nonresponders	52	P	0.00606208
Map3k7_S439	Gapvd1_S454	11.1899	1	Nonresponders	52	PM	-0.00428003
Gsk3b_S219	Glcci1_S137	14.1992	1	Nonresponders	52	P	-0.164555
Gsk3b_S9	Glcci1_S140	12.1289	1	Nonresponders	52	P	-0.258897
Gsk3b_S9	Glcci1_S215	1.34709	1	Nonresponders	52	P	-0.00815519
Gsk3b_S9	Glcci1_S27	1.34709	1	Nonresponders	52	P	-0.00815523
Gsk3b_S219	Glcci1_S36	11.2002	1	Nonresponders	52	P	-0.169723
Gsk3b_S9	Glcci1_S389	12.6263	1	Nonresponders	52	P	-0.0491958
Gsk3b_S9	Glcci1_S397	4.01977	1	Nonresponders	52	P	-0.013894
Gsk3b_S9	Glcci1_S97	12.1395	1	Nonresponders	52	P	-0.00701611
Gsk3b_S9	Glcci1_S99	8.43298	1	Nonresponders	52	P	-0.0387941
Gsk3b_S9	Glcci1_T341	6.16759	1	Nonresponders	52	P	-0.00811296
Gsk3b_S9	Golga2_S43	9.61311	1	Nonresponders	52	D	0.0235925
Gsk3b_S9	Golga2_S55	6.67259	1	Nonresponders	52	P	0.0141876
Gsk3b_S9	Golga2_S720	10.2491	1	Nonresponders	52	P	-0.0268698
Gsk3b_S9	Golga2_S722	11.5567	1	Nonresponders	52	P	-0.17381
Slc9a3r1_S264	Grk6_S484	4.2189	1	Nonresponders	52	P	-0.0119641
Slc9a3r1_S264	Grk6_T485	10.4667	1	Nonresponders	52	P	-0.011964
Smarcc2_S283	Gtf2f1_S385	8.16428	1	Nonresponders	52	P	0.0271206
Gsk3b_S219	Gtf2f1_T384	14.4699	1	Nonresponders	52	P	-0.0995037
Gsk3b_S9	Gtf2f1_T389	11.6302	1	Nonresponders	52	P	-0.10894
Csnk1e_S408	Hdac2_S394	8.91869	1	Nonresponders	52	D	0.0552823
Csnk1e_S408	Hdgf_S128	9.68771	1	Nonresponders	52	D	0.0600143
Csnk1e_S363	Hdgf_S132	10.0205	1	Nonresponders	52	P	1.62792e-06
Csnk1e_S363	Hdgf_S133	15.2997	1	Nonresponders	52	P	-8.52848e-12
Csnk1e_S408	Hdgf_S165	9.15755	1	Nonresponders	52	PM	-0.00336856
Gsk3b_S9	Helb_S945	9.62273	1	Nonresponders	52	P	-4.40055e-12
Rps6ka3_S415	Hist1h1d_S2	2.16552	1	Nonresponders	52	P	-1.37799e-10
Insr_Y1175	Hmga1_S102	0.516633	1	Nonresponders	52	D	0.0887636
Insr_T1177	Hmga1_S36	2.60097	1	Nonresponders	52	P	-0.126698
Map3k7_S439	Hnrnpa2b1_S259	2.5741	1	Nonresponders	52	P	-0.00451557
Map3k7_S439	Hnrnpa2b1_S344	4.98345	1	Nonresponders	52	P	-0.00886662
Gsk3b_Y216	Hnrnph2_S104	8.88135	1	Nonresponders	52	P	-0.00910594
Nrip1_S519	Hsd17b4_S107	4.15623	1	Nonresponders	52	P	3.20343e-16
Med1_S1158	Hsd17b4_S308	6.08971	1	Nonresponders	52	P	0.0779917
Hsf1_S307	Hsp90b1_S306	5.27566	1	Nonresponders	52	P	-0.0165372
Camk2g_S315	Il6st_T668	12.6111	1	Nonresponders	52	PM	-0.000169841
Rps6ka3_S369	Irf2bpl_S195	12.6479	1	Nonresponders	52	P	0.223602
Rps6ka3_S369	Irf2bpl_S636	10.167	1	Nonresponders	52	D	-0.20651
Rps6ka3_S415	Irf2bpl_S637	2.46504	1	Nonresponders	52	P	-0.578799
Rps6_S242	Irs1_S408	12.836	1	Nonresponders	52	D	0.598309
Irs1_S343	Irs2_S1138	14.8367	2	Nonresponders	52	PM	-0.270035
Mtor_S2448	Irs2_S1138	14.8367	1	Nonresponders	52	D	-0.270035
PKB308	Irs2_S309	5.66701	1	Nonresponders	52	P	-0.0270006
PKB308	Itsn1_S334	3.47008	1	Nonresponders	52	P	-0.10643
Rps6ka3_S369	Itsn1_S335	4.66577	1	Nonresponders	52	D	-0.0348452
Rps6ka3_S369	Itsn1_S558	14.0731	1	Nonresponders	52	D	-0.242689
Gsk3b_S219	Itsn1_S623	9.12113	1	Nonresponders	52	P	-0.164569
Rps6ka3_S375	Itsn1_S638	6.39894	1	Nonresponders	52	P	-0.0211488
Rps6ka3_S415	Itsn1_S902	11.9894	1	Nonresponders	52	P	-3.86156e-10
Akt1_S122	Iws1_S261	4.81734	1	Nonresponders	52	P	0.0045801
PKB308	Iws1_S263	6.10296	1	Nonresponders	52	P	-1.26455e-11
Akt1_S126	Iws1_S306	3.43579	1	Nonresponders	52	D	0.0310464
Akt1_S129	Iws1_S307	7.2129	1	Nonresponders	52	P	-3.43087e-13
PKB308	Iws1_S309	6.93645	1	Nonresponders	52	P	-1.25831e-12
PKB473	Iws1_S321	3.98779	1	Nonresponders	52	D	-0.0352666
Akt1_S129	Iws1_S343	8.18982	1	Nonresponders	52	P	2.56274e-15
PKB308	Iws1_S345	11.4956	1	Nonresponders	52	P	-0.00178566
PKB308	Iws1_S368	3.45254	1	Nonresponders	52	D	0.0961439
PKB473	Iws1_S372	6.03633	1	Nonresponders	52	D	-0.014994
PKB473	Iws1_S384	14.3585	1	Nonresponders	52	P	5.40738e-13
PKB473	Iws1_S386	13.9863	1	Nonresponders	52	P	5.33691e-13
Akt1_S122	Iws1_S458	10.2615	1	Nonresponders	52	D	-0.000380077
PKB473	Iws1_S460	10.4764	1	Nonresponders	52	D	-0.00927286
Gsk3b_S219	Kif1b_S1057	10.8986	1	Nonresponders	52	D	0.164564
Csnk1e_S363	Kif1b_S1605	3.65365	1	Nonresponders	52	P	1.62792e-06
Rps6ka3_S375	Kif1c_S1031	5.43399	1	Nonresponders	52	P	-0.00719758
Rps6ka3_S715	Kif1c_S674	3.3501	1	Nonresponders	52	P	-0.446789
Rps6ka3_S415	Kif1c_S676	2.62933	1	Nonresponders	52	P	-0.380648
Rps6ka3_S369	Kif1c_S680	5.7503	1	Nonresponders	52	P	0.252417
Csnk1e_S408	Kif21a_T568	13.4062	1	Nonresponders	52	P	-0.0456215
Csnk1e_S408	Kif21a_T581	13.5209	1	Nonresponders	52	P	-0.044994
Rps6ka3_S715	Lbr_S101	2.2163	1	Nonresponders	52	P	-0.215287
Akt1_S124	Lbr_S103	13.2903	1	Nonresponders	52	PM	0.00158629
PKB473	Lbr_S71	9.77109	1	Nonresponders	52	P	0.00516088
Gsk3b_S9	Lcmt1_S247	4.21171	1	Nonresponders	52	P	-0.0194313
Ctnnb1_S552	Ldb1_S302	7.70859	1	Nonresponders	52	D	0.0158422
Map3k3_S166	Lima1_S488	8.22895	1	Nonresponders	52	P	-0.012541
Mtor_S2481	Lpin1_S252	5.17254	1	Nonresponders	52	PM	0.0704948
Mtor_S1261	Lpin1_S254	12.0842	1	Nonresponders	52	D	-0.122747
Mtor_T2473	Lpin1_S285	3.56272	1	Nonresponders	52	PM	0.0636531
Mtor_S2481	Lpin1_S287	9.01615	1	Nonresponders	52	P	-0.00918853
Mtor_S2478	Lpin1_S295	9.32452	1	Nonresponders	52	P	-0.0611879
Mtor_S2481	Lpin1_S450	12.6264	1	Nonresponders	52	P	-0.0254018
Mtor_T2473	Lpin1_S599	2.96664	1	Nonresponders	52	P	-0.0201767
Mtor_S2478	Lpin1_S600	8.9948	1	Nonresponders	52	P	-0.00874998
Mtor_S2448	Lpin1_S601	13.5873	1	Nonresponders	52	P	4.25575e-11
Mtor_S2454	Lpin1_S602	12.7486	1	Nonresponders	52	P	6.08651e-15
Psen1_S329	Lrp1_S4521	13.7343	1	Nonresponders	52	P	0.0525149
Gsk3b_S9	Lrrfip1_S271	2.46478	1	Nonresponders	52	D	0.0390277
Gsk3b_S9	Lrrfip1_S547	6.34814	1	Nonresponders	52	D	0.00888742
Bag3_S380	Map1a_S1146	14.5032	1	Nonresponders	52	PM	0.0533125
Rps6ka3_S369	Map1a_S1146	14.5032	1	Nonresponders	52	PM	0.0533125
Rps6ka3_S415	Map1a_S1219	6.36723	1	Nonresponders	52	P	-0.313178
Rps6ka3_S375	Map1a_S1229	9.99037	1	Nonresponders	52	P	-0.138476
Rps6ka3_S369	Map1a_S1397	15.1327	1	Nonresponders	52	P	0.412716
Bag3_S390	Map1a_S1527	6.12533	1	Nonresponders	52	P	-0.00444828
Rps6ka3_S375	Map1a_S1818	13.0614	1	Nonresponders	52	P	-0.0141615
ERK	Map1a_S1872	5.10911	1	Nonresponders	52	P	-0.113754
ERK	Map1a_S2006	14.7292	1	Nonresponders	52	P	-0.409784
Bag3_S138	Map1a_S2010	11.6024	1	Nonresponders	52	D	-0.0746514
Rps6ka3_S369	Map1a_S2027	8.11034	1	Nonresponders	52	D	-0.272
Rps6ka3_T365	Map1a_S2320	10.0735	1	Nonresponders	52	P	-0.438101
ERK	Map1a_S2447	6.1597	1	Nonresponders	52	P	-1.03727
Bag3_S297	Map1a_S764	2.63828	1	Nonresponders	52	P	-0.0123269
Bag3_T291	Map1a_S765	15.4718	1	Nonresponders	52	P	0.00179915
Bag3_S270	Map1a_S882	15.4643	1	Nonresponders	52	P	-0.00313924
Bag3_S390	Map1a_S882	15.4643	1	Nonresponders	52	P	-0.00313924
Rps6ka3_S415	Map1a_T912	14.8386	1	Nonresponders	52	PM	-0.0529793
PKB308	Map1s_S458	10.0455	1	Nonresponders	52	D	0.622275
PKB308	Map1s_S462	14.7991	1	Nonresponders	52	P	-0.259867
PKB473	Map1s_S465	9.49695	1	Nonresponders	52	P	0.0144813
Rps6ka3_S375	Map1s_S658	13.9475	1	Nonresponders	52	P	-0.272475
Rps6ka3_T365	Map1s_S660	14.4403	1	Nonresponders	52	D	0.113855
Gsk3b_S9	Map1s_T659	3.25806	1	Nonresponders	52	P	-0.00423053
Gsk3b_S9	Map2_S1783	14.3862	1	Nonresponders	52	P	-0.0750196
Gsk3b_S9	Map4_S1046	11.0069	1	Nonresponders	52	P	-0.0169716
Gsk3b_S9	Map4_S475	3.04237	1	Nonresponders	52	P	-0.100009
Mark2_S514	Map4_S517	6.40139	1	Nonresponders	52	D	-0.0107582
Gsk3b_Y216	Map4_S598	9.34769	1	Nonresponders	52	P	-0.0110839
Gsk3b_S9	Map4_S667	2.42497	1	Nonresponders	52	P	-0.0193487
Gsk3b_S9	Map4_S914	10.056	1	Nonresponders	52	P	-0.0702437
Akt1_S122	Map4k2_S328	13.197	1	Nonresponders	52	P	1.60631e-06
Dclk1_S332	Map7d1_S544	6.7726	1	Nonresponders	52	D	0.00900614
Dclk1_S332	Map7d1_S552	5.32668	1	Nonresponders	52	P	-0.127526
Map3k3_S166	Mars_S827	15.1325	1	Nonresponders	52	P	-0.126345
ERK	Mast2_S149	2.43923	1	Nonresponders	52	P	-0.353177
ERK	Mast2_S75	6.3457	1	Nonresponders	52	D	0.41578
Rps6ka3_T365	Matr3_S598	0.74408	1	Nonresponders	52	D	0.580791
Gsk3b_S9	Mcm2_S139	1.30294	1	Nonresponders	52	P	-0.00843053
Gsk3b_S9	Mcm2_S140	2.00044	1	Nonresponders	52	P	-0.00322821
Gsk3b_Y216	Mcm2_S27	15.2558	1	Nonresponders	52	P	-0.0110856
Trim24_S745	Mllt3_S484	2.20764	1	Nonresponders	52	P	-3.10636e-12
Akt2_T313	Mllt4_S557	7.40777	1	Nonresponders	52	P	-0.400798
PKB473	Mlx_S45	4.4339	1	Nonresponders	52	D	-0.0721709
Prkaca_S339	Morc2a_S614	4.20977	1	Nonresponders	52	P	-2.46664e-14
Raf1_S309	Mprip_S292	13.9761	1	Nonresponders	52	P	-1.68945e-10
Raf1_S641	Mprip_S992	4.15947	1	Nonresponders	52	P	-1.44154e-15
Gsk3b_S9	Msh6_S14	14.5033	1	Nonresponders	52	P	-0.0114758
Gsk3b_S9	Msh6_S252	12.631	1	Nonresponders	52	P	-0.00286509
Gsk3b_S9	Msh6_S254	8.19939	1	Nonresponders	52	P	-0.00209016
Csnk1d_S331	Msh6_S256	13.6649	1	Nonresponders	52	P	0.012003
Csnk1d_S331	Msh6_S261	7.20538	1	Nonresponders	52	P	-0.00194249
Gsk3b_S219	Msh6_S63	14.8683	1	Nonresponders	52	P	-0.164562
ERK	Mybbp1a_S722	13.9043	1	Nonresponders	52	P	-0.00354477
Map3k3_S340	Myh10_S1993	5.59848	1	Nonresponders	52	P	1.62769e-06
Map3k3_S340	Myh10_S596	4.10961	1	Nonresponders	52	P	1.28137e-15
Map3k3_S340	Myo1c_S1006	5.19045	1	Nonresponders	52	P	1.62772e-06
Map3k3_S166	Myo1c_S373	15.2317	1	Nonresponders	52	P	-0.122327
Map3k3_S166	Myo1c_S501	4.94988	1	Nonresponders	52	P	0.00305134
Map3k3_S340	Myo1c_S829	15.4796	1	Nonresponders	52	P	1.6277e-06
Insr_Y1175	Nampt_S398	4.07878	1	Nonresponders	52	D	0.0237601
Akt1_S122	Ncor2_S1023	7.43736	1	Nonresponders	52	D	-0.00111306
Akt1_S122	Ncor2_S1781	11.1363	1	Nonresponders	52	D	-0.000309263
Rps6ka3_S375	Nedd4_S309	13.7451	1	Nonresponders	52	P	-0.0357992
Prkaa1_S496	Nedd4l_S457	4.19487	1	Nonresponders	52	P	-0.0379996
PKB473	Nedd4l_S492	7.10121	1	Nonresponders	52	P	0.00803509
PKB473	Nedd4l_Y494	2.6965	1	Nonresponders	52	P	0.000396323
Gsk3b_Y216	Nfia_S287	8.8075	1	Nonresponders	52	P	-0.011089
Gsk3b_S9	Nfia_S300	13.4245	1	Nonresponders	52	D	0.0744019
Gsk3b_S9	Nfic_S324	8.46949	1	Nonresponders	52	P	-0.00404929
Gsk3b_S9	Nfic_S330	8.59496	1	Nonresponders	52	D	0.0181629
Pdpk1_S244	Nipbl_S2484	5.65337	1	Nonresponders	52	P	-2.08223e-15
Pdpk1_S244	Nipbl_S2485	5.65337	1	Nonresponders	52	P	1.60171e-15
Pdpk1_S244	Nipbl_S2652	7.25254	1	Nonresponders	52	P	0
Gsk3b_S9	Nmt1_S31	13.4115	1	Nonresponders	52	D	0.0265752
Rps6ka3_T365	Nolc1_S563	9.10153	1	Nonresponders	52	D	0.571169
Rps6ka3_T365	Nolc1_S701	8.56318	1	Nonresponders	52	D	0.420477
H2afx_S137	Npm1_S125	12.0477	1	Nonresponders	52	D	0.554556
PKB308	Npm1_S225	6.01059	1	Nonresponders	52	P	-0.0367295
Prkaca_S339	Nsfl1c_S178	5.63275	1	Nonresponders	52	P	-0.00408511
Map3k3_S166	Nudc_S139	12.2849	1	Nonresponders	52	D	-0.00415083
Csnk1e_S363	Osbp_S188	7.68152	1	Nonresponders	52	P	-6.82554e-12
Csnk1e_S408	Osbp_S191	6.86919	1	Nonresponders	52	P	-0.0014153
Csnk1e_S408	Osbp_S349	2.62256	1	Nonresponders	52	D	0.0279652
Csnk1e_S408	Osbp_S383	12.3265	1	Nonresponders	52	D	-0.00391495
Gsk3b_S219	Palm_S116	8.66836	1	Nonresponders	52	P	-0.164552
Csnk1e_S408	Palm_S345	3.10557	1	Nonresponders	52	P	-0.011386
Gsk3b_S9	Palm_T141	3.75886	1	Nonresponders	52	D	0.100553
Gsk3b_S9	Palm_T145	5.08137	1	Nonresponders	52	P	-0.00423569
Gsk3b_S9	Pcif1_S30	10.7496	1	Nonresponders	52	P	-0.032579
PKB473	Pck2_S331	12.718	1	Nonresponders	52	D	-0.0157854
Csnk1e_S408	Pdap1_S60	9.5279	1	Nonresponders	52	D	0.0593764
Csnk1e_S408	Pdap1_S63	13.3667	1	Nonresponders	52	D	0.0400032
Prkaa1_S496	Pdha1_S232	3.39348	1	Nonresponders	52	D	0.173115
Rps6ka3_S375	Pds5b_S1162	3.03028	1	Nonresponders	52	D	0.133965
Rps6ka3_S415	Pds5b_S1165	1.47412	1	Nonresponders	52	P	-1.37802e-10
Rps6ka3_S415	Pds5b_S1166	7.19457	1	Nonresponders	52	P	-1.56968e-14
Rps6ka3_S375	Pds5b_S1182	5.25428	1	Nonresponders	52	P	-0.022491
Rps6ka3_S375	Pds5b_S1257	2.17635	1	Nonresponders	52	P	-0.00223672
Gsk3b_S9	Pds5b_S1259	12.5928	1	Nonresponders	52	P	-3.4597e-14
Gsk3b_Y216	Pds5b_S1283	14.0982	1	Nonresponders	52	P	-1.92206e-15
Gsk3b_S9	Pds5b_S1358	3.09927	1	Nonresponders	52	P	-4.4848e-14
Gsk3b_S9	Pds5b_S1383	4.71119	1	Nonresponders	52	D	0.0311004
Akt1_S126	Pfkm_S667	12.3894	1	Nonresponders	52	P	-0.00400156
Csnk1e_S408	Pgrmc1_S181	3.4618	1	Nonresponders	52	P	-0.015362
Gsk3b_S9	Phc3_S273	4.12435	1	Nonresponders	52	D	0.0139384
Gsk3b_S9	Phc3_S626	10.9452	1	Nonresponders	52	PM	-1.41666e-06
Rps6ka3_S369	Phka1_S973	11.7888	1	Nonresponders	52	PM	0.0610024
Prkaca_S339	Phka2_S979	13.8844	1	Nonresponders	52	D	0.0121172
Rps6ka3_S369	Phkb_S692	14.3296	1	Nonresponders	52	P	3.07529e-14
ERK	Phldb1_S522	2.73878	1	Nonresponders	52	P	-0.259001
ERK	Phldb1_S553	3.1468	1	Nonresponders	52	D	0.652593
ERK	Phldb1_S557	7.7624	1	Nonresponders	52	D	0.35315
ERK	Phldb1_S585	3.02872	1	Nonresponders	52	P	-0.411425
ERK	Phldb1_S656	4.98346	1	Nonresponders	52	PM	0.0203568
ERK	Phldb1_S687	3.36446	1	Nonresponders	52	PM	0.0459223
Gsk3b_S9	Pitpnm1_S600	10.2572	1	Nonresponders	52	P	-0.0455481
Dlc1_S174	Plcd1_T457	4.88124	1	Nonresponders	52	P	0.0260045
Rps6ka3_S375	Plec_S4245	13.3155	1	Nonresponders	52	P	-0.0372009
Gsk3b_S9	Plec_S580	4.40788	1	Nonresponders	52	P	-0.0068111
Casp8_S213	Plec_T3889	7.64678	2	Responders	52	D	0.028486
Insr_T1177	Plec_T3889	7.64678	1	Nonresponders	52	D	0.028486
Rps6ka3_T365	Plin1_S174	10.8294	1	Nonresponders	52	PM	0.00495329
Rps6ka3_S715	Plin1_S384	6.18033	1	Nonresponders	52	D	0.490017
Rps6ka3_S715	Plin1_S492	6.7294	1	Nonresponders	52	D	0.652617
Rps6ka3_S369	Plin1_S81	8.5537	1	Responders	52	PM	0.551045
Rps6ka3_S375	Plin1_S81	8.5537	1	Responders	52	D	0.551045
Rps6ka3_S375	Pnisr_S211	6.5682	1	Nonresponders	52	D	0.0114605
Rps6ka3_S375	Pnn_S100	1.65385	1	Nonresponders	52	D	0.138425
Rps6ka3_S369	Pnn_S347	2.16978	1	Nonresponders	52	P	0.166951
Pdpk1_S244	Pnn_S451	12.402	1	Nonresponders	52	P	0.000692547
Rps6ka3_S375	Pnn_S66	9.46159	1	Nonresponders	52	PM	-0.00702707
Nfic_S314	Polr3e_S161	11.3388	1	Nonresponders	52	D	0.0195642
Nfic_S314	Polr3e_S162	11.3389	1	Nonresponders	52	D	0.019577
Rps6ka3_S375	Ppig_S354	14.6548	1	Nonresponders	52	P	-0.00062917
Rps6ka3_S369	Ppig_S411	14.7675	1	Nonresponders	52	P	0.0762977
Gsk3b_Y216	Ppig_S413	4.42017	1	Nonresponders	52	P	-2.08223e-15
Rps6ka3_S369	Ppig_S685	13.8729	1	Nonresponders	52	P	0.0424063
Rps6ka3_S369	Ppig_S742	9.65354	1	Nonresponders	52	P	0.225134
Rps6ka3_S715	Ppig_S743	11.5777	1	Nonresponders	52	P	-0.0462166
Gsk3b_S9	Ppig_S751	7.44848	1	Nonresponders	52	D	0.0293899
Gsk3b_Y216	Ppig_T356	11.9803	1	Nonresponders	52	P	-7.91246e-13
Gsk3b_S9	Ppig_T746	2.89538	1	Nonresponders	52	P	-1.58324e-08
Insr_Y1179	Ppp1r12a_S299	9.53295	1	Nonresponders	52	D	0.0797733
Camkk2_S495	Prkag2_S71	4.23525	2	Nonresponders	52	P	-0.148768
Camkk2_S99	Prkag2_S71	4.23525	2	Nonresponders	52	D	-0.148768
Abl2_S632	Prkd3_S213	5.32356	1	Nonresponders	52	P	-0.00147866
Rps6ka3_S715	Prpf4b_S21	4.13607	1	Nonresponders	52	D	0.64947
Rps6ka3_T365	Prpf4b_S24	11.141	1	Nonresponders	52	D	0.460435
Rps6ka3_S369	Prpf4b_S240	3.47677	1	Nonresponders	52	P	0.149555
Rps6ka3_S715	Prpf4b_S242	5.50993	1	Nonresponders	52	D	0.289737
Rps6ka3_S715	Prpf4b_S278	7.25322	1	Nonresponders	52	P	-0.299519
Csnk1e_S363	Prpf4b_S33	5.70253	1	Nonresponders	52	P	-6.8233e-12
Rps6ka3_S375	Prpf4b_S394	9.45353	1	Nonresponders	52	D	0.043182
Rps6ka3_S375	Prpf4b_S431	9.24682	1	Nonresponders	52	D	0.0337898
Rps6ka3_T365	Prpf4b_S437	11.6787	1	Nonresponders	52	D	0.343711
Csnk1e_S408	Prpf4b_S88	6.68043	1	Nonresponders	52	D	0.057994
Rps6ka3_T365	Prpf4b_S94	5.02855	1	Nonresponders	52	D	0.377737
Tsc2_S1456	Prr5_S311	10.8492	1	Nonresponders	52	P	0.00373201
ERK	Prrc2a_S1083	9.92746	1	Nonresponders	52	P	-0.86668
Gsk3b_S9	Prrc2a_S1118	13.0571	1	Nonresponders	52	D	0.271474
Gsk3b_S9	Prrc2a_S342	4.48317	1	Nonresponders	52	PM	5.84783e-08
ERK	Prrc2a_S350	2.94147	1	Nonresponders	52	P	-1.68137e-10
Gsk3b_S9	Prrc2a_S363	11.3489	1	Nonresponders	52	D	0.0225599
ERK	Prrc2a_S378	4.86	1	Nonresponders	52	P	-0.449971
Gsk3b_S9	Prrc2a_T1085	14.0049	1	Nonresponders	52	D	0.314708
Gsk3b_Y216	Prrc2a_T1106	5.42611	1	Nonresponders	52	P	-0.0110855
Gsk3b_S9	Prrc2a_T782	8.22893	1	Nonresponders	52	P	-0.256761
Gsk3b_Y216	Psmd1_S364	5.38528	1	Nonresponders	52	P	-0.0110816
Gsk3b_S9	Psmd1_T360	7.80539	1	Nonresponders	52	P	-0.0103277
Cdkn1b_S10	Ptges3_S113	2.49087	1	Nonresponders	52	P	-0.0459892
Akt1_S122	Ptpn12_S673	9.54192	1	Nonresponders	52	P	-0.518567
Rps6ka3_S715	Ptpn12_S673	9.54192	1	Nonresponders	52	P	-0.518567
Prkaa1_S496	Pts_S27	2.02459	1	Nonresponders	52	P	-0.180565
Rps6ka3_S375	Pum2_S136	1.00139	1	Nonresponders	52	PM	-0.0023543
Rps6ka3_S369	Pum2_S181	12.7553	1	Nonresponders	52	P	0.215833
Rps6ka3_S715	Pum2_S587	14.9676	1	Nonresponders	52	D	0.548378
Rps6ka3_S375	Pum2_S82	7.17835	1	Nonresponders	52	P	-0.0386939
Rps6ka3_T365	Pum2_T174	13.5536	1	Nonresponders	52	P	-0.791561
Csnk1e_S408	Purb_S316	5.41018	1	Nonresponders	52	P	-2.8786e-11
Csnk1e_S408	Purb_S6	9.92285	1	Nonresponders	52	D	0.0204623
Rps6ka1_S363	Purg_S163	13.7803	1	Nonresponders	52	PM	-0.00327641
Rps6ka1_S363	Purg_S166	5.22603	1	Nonresponders	52	P	-0.0846518
Irs1_S343	Pxn_S119	7.34474	1	Nonresponders	52	P	0.121875
Mark2_S514	Rab11fip1_S340	13.5771	1	Nonresponders	52	P	0.00148359
Mark2_S514	Rab11fip1_S344	7.23266	1	Nonresponders	52	D	-0.00736752
Mark2_S514	Rab11fip1_S346	0.393636	1	Nonresponders	52	P	0.00148418
Mark2_S514	Rab11fip1_S358	14.217	1	Nonresponders	52	D	-0.00254951
Gsk3b_S9	Rab11fip5_S278	2.20944	1	Nonresponders	52	P	-0.0927774
Gsk3b_S9	Rab11fip5_S307	6.67436	1	Nonresponders	52	PM	-1.46676e-06
Gsk3b_S9	Rab11fip5_S480	9.14444	1	Nonresponders	52	P	-0.00989919
Map3k3_S166	Rai14_S318	8.46561	1	Nonresponders	52	P	0.0320906
Gsk3b_S9	Ranbp2_S1154	7.23928	1	Nonresponders	52	D	0.100164
Gsk3b_Y216	Ranbp2_S2113	8.70382	1	Nonresponders	52	P	-0.0110854
Gsk3b_S9	Ranbp2_S2117	8.57892	1	Nonresponders	52	D	-2.84014e-06
Gsk3b_S9	Ranbp2_S2641	13.4623	1	Nonresponders	52	P	-3.58784e-14
Csnk1d_S331	Ranbp2_S781	10.8332	1	Nonresponders	52	P	0.000510172
Gsk3b_S9	Ranbp2_S788	9.45371	1	Nonresponders	52	PM	-0.000315196
Gsk3b_S9	Ranbp2_S837	8.7715	1	Nonresponders	52	P	-5.35277e-11
Gsk3b_S9	Raph1_S899	4.00516	1	Nonresponders	52	P	-0.0331852
Gsk3b_S9	Rbbp6_S1145	3.85193	1	Nonresponders	52	D	0.0509813
Gsk3b_S9	Rbbp6_S1295	4.42827	1	Nonresponders	52	D	0.0506711
Gsk3b_S9	Rbbp6_S361	6.01628	1	Nonresponders	52	P	-0.244354
Gsk3b_S9	Rbbp6_S735	8.64908	1	Nonresponders	52	D	0.0230344
Gsk3b_S9	Rbbp6_S737	5.27808	1	Nonresponders	52	D	0.040628
Gsk3b_S9	Rbbp6_S739	5.65878	1	Nonresponders	52	D	0.076519
Gsk3b_S9	Rbbp6_S828	1.33474	1	Nonresponders	52	D	0.0384701
Gsk3b_S9	Rbbp6_S840	4.46694	1	Nonresponders	52	D	0.0718056
PKB308	Rbl2_S946	12.9761	1	Nonresponders	52	P	-0.687524
Ptk2b_S375	Rbm12_S422	7.56432	1	Nonresponders	52	P	-8.42501e-14
Gsk3b_S9	Rbm14_S520	12.0356	1	Nonresponders	52	P	-0.00665112
Gsk3b_S9	Rbm14_T206	3.32734	1	Nonresponders	52	D	0.0181902
Rps6ka3_S715	Rbm15_S108	6.26843	1	Nonresponders	52	P	-0.357227
[truncated: 1,187 more rows]
